# Supplementary material for: Recommendation system in social networks with topical attention and probabilistic matrix factorization
Source: PLoS One. 2019 Oct 31;14(10):e0223967. doi: 10.1371/journal.pone.0223967 (PMC6822766; doi:10.1371/journal.pone.0223967)
Supplement: S1 Dataset — (ZIP) [file pone.0223967.s002.zip]

Archive with 9 entries (6 files):
- Epinions_trust_data.txt/
- Epinions_trust_data.txt/Epinions_trust_data.txt
- CiaoDVD/
- CiaoDVD/movie-ratings.txt
- CiaoDVD/readme.txt
- CiaoDVD/review-ratings.txt
- CiaoDVD/trusts.txt
- Epinions_ratings_data/
- Epinions_ratings_data/Epinions_ratings_data.txt
