# Supplementary material for: Recommendation system in social networks with topical attention and probabilistic matrix factorization
Source: PLoS One. 2019 Oct 31;14(10):e0223967. doi: 10.1371/journal.pone.0223967 (PMC6822766; doi:10.1371/journal.pone.0223967)
Supplement: S1 Dataset — (ZIP) [file pone.0223967.s002.zip › CiaoDVD/movie-ratings.txt]

1	1	1	1	5	2000-07-12
2	1	1	2	5	2000-07-12
3	1	1	3	5	2000-07-12
4	1	1	4	4	2000-07-12
5	1	1	5	4	2000-07-12
6	1	1	6	5	2000-07-15
7	1	1	7	4	2000-07-25
8	1	1	8	4	2000-07-28
9	1	1	9	3	2000-08-03
10	1	1	10	4	2000-08-07
11	1	1	11	5	2000-08-08
12	1	1	12	3	2000-08-23
13	1	1	13	5	2000-08-25
14	1	1	14	3	2000-08-31
15	1	1	15	3	2000-09-04
16	1	1	16	4	2000-12-21
17	1	1	17	5	2000-12-23
18	1	1	18	5	2000-09-05
19	1	1	19	5	2001-01-25
20	1	1	20	4	2001-01-26
21	1	1	21	1	2001-02-22
22	1	1	22	4	2001-03-04
23	1	1	23	5	2001-03-04
24	1	1	24	4	2000-09-07
25	1	1	25	4	2001-10-02
26	1	1	26	5	2001-10-12
27	1	1	27	5	2001-11-05
28	1	1	28	4	2000-09-10
29	1	1	29	5	2003-03-01
30	1	1	30	4	2003-10-19
31	1	1	31	5	2004-02-02
32	1	1	32	5	2004-04-08
33	1	1	33	2	2004-10-17
34	1	1	34	5	2000-09-15
35	1	1	35	5	2006-07-31
36	1	1	36	5	2007-06-12
37	1	1	37	3	2000-09-21
38	1	1	38	4	2000-09-22
39	1	1	39	5	2010-01-19
40	1	1	40	4	2010-06-01
41	1	1	41	4	2010-07-18
42	1	1	42	5	2000-09-25
43	1	1	43	5	2000-09-27
44	1	1	44	4	2000-09-29
45	1	1	45	5	2000-07-10
46	1	1	46	2	2000-07-11
47	2	1	47	4	2000-07-20
48	2	1	48	5	2004-01-18
49	2	1	49	4	2004-01-21
50	2	1	50	5	2004-02-27
51	2	1	51	5	2004-04-22
52	2	1	52	3	2004-05-12
53	2	1	53	5	2004-09-17
54	2	1	54	4	2005-01-19
55	2	1	55	4	2005-02-09
56	2	1	56	5	2006-01-03
57	2	1	57	4	2006-06-04
58	2	1	58	4	2006-09-29
59	2	1	59	4	2007-07-14
60	2	1	60	4	2008-05-01
61	2	1	61	5	2008-05-07
62	2	1	62	5	2012-01-16
63	3	1	63	3	2000-12-04
64	3	1	64	4	2000-12-06
65	3	1	65	3	2000-12-17
66	3	1	66	3	2000-12-22
67	3	1	67	3	2000-12-22
68	3	1	68	2	2001-01-01
69	3	1	69	3	2001-05-29
70	3	1	70	4	2001-05-30
71	3	1	71	3	2001-06-14
72	3	1	72	4	2001-06-17
73	3	1	73	2	2001-07-23
74	3	1	74	2	2001-09-27
75	4	1	75	4	2000-07-19
76	4	1	76	2	2000-07-23
77	4	1	77	4	2000-07-26
78	4	1	78	5	2000-07-28
79	4	1	79	3	2000-08-02
80	4	1	80	5	2000-08-03
81	4	1	81	2	2000-08-05
82	4	1	82	5	2000-08-07
83	4	1	83	4	2000-08-08
84	4	1	84	5	2000-08-10
85	4	1	85	2	2000-08-10
86	4	1	86	2	2000-08-11
87	4	1	87	3	2000-08-11
12	4	1	88	4	2000-08-12
88	4	1	89	2	2000-08-14
89	4	1	90	5	2000-08-16
90	4	1	91	5	2000-12-25
44	4	1	92	5	2000-12-30
91	4	1	93	4	2001-01-09
92	4	1	94	2	2001-03-12
93	4	1	95	3	2001-04-25
19	4	1	96	5	2001-04-27
94	4	1	97	5	2001-04-30
95	4	1	98	5	2001-10-20
96	4	1	99	5	2002-03-08
97	4	1	100	1	2004-03-19
98	4	1	101	4	2004-03-30
99	4	1	102	4	2005-03-10
100	4	1	103	4	2006-03-22
40	4	1	104	3	2010-08-28
101	5	1	105	5	2000-08-08
102	5	1	106	4	2000-09-01
103	5	1	107	5	2005-07-23
104	5	1	108	5	2006-01-11
105	5	1	109	5	2007-05-16
106	5	1	110	3	2009-02-14
24	6	1	111	5	2000-07-20
107	6	1	112	4	2001-03-14
108	6	1	113	5	2002-01-19
35	6	1	114	5	2004-06-29
109	6	1	115	5	2009-02-17
62	6	1	116	5	2011-05-24
110	7	1	117	3	2004-06-17
111	8	1	118	5	2000-07-25
110	8	1	119	5	2004-10-23
112	9	1	120	5	2001-01-09
113	9	1	121	4	2001-02-16
114	9	1	122	5	2001-03-02
115	9	1	123	2	2001-11-08
116	10	1	124	4	2000-07-25
117	10	1	125	5	2000-08-04
118	10	1	126	5	2003-08-19
39	10	1	127	5	2011-05-23
119	10	1	128	4	2011-07-30
120	11	1	129	5	2000-06-15
121	11	1	130	5	2000-07-17
24	11	1	131	5	2000-07-23
122	11	1	132	5	2000-06-22
101	11	1	133	5	2000-08-07
101	11	1	134	4	2000-08-07
123	11	1	135	5	2000-08-09
123	11	1	136	5	2000-08-09
123	11	1	137	5	2000-08-09
124	11	1	138	5	2000-08-30
125	11	1	139	5	2000-12-20
17	11	1	140	5	2000-12-23
126	11	1	141	5	2001-01-05
127	11	1	142	5	2001-01-07
127	11	1	143	5	2001-01-07
128	11	1	144	5	2001-01-16
129	11	1	145	4	2001-01-28
130	11	1	146	5	2001-02-06
131	11	1	147	5	2001-02-18
132	11	1	148	4	2001-04-02
133	11	1	149	5	2001-06-03
134	11	1	150	5	2001-07-24
135	11	1	151	1	2001-08-11
136	11	1	152	4	2001-09-25
137	11	1	153	5	2001-09-26
138	11	1	154	5	2001-10-30
139	11	1	155	5	2003-12-10
140	11	1	156	5	2004-11-22
141	11	1	157	2	2004-11-24
142	11	1	158	4	2005-02-01
143	11	1	159	4	2005-04-26
144	11	1	160	3	2006-02-21
145	11	1	161	5	2007-02-15
146	11	1	162	5	2007-12-19
147	11	1	163	4	2009-02-06
148	11	1	164	5	2010-06-13
122	11	1	165	5	2000-07-06
149	11	1	166	2	2000-10-20
150	12	1	167	4	2000-07-16
151	12	1	168	4	2000-07-17
152	12	1	169	4	2000-07-20
153	12	1	170	3	2000-08-09
154	12	1	171	3	2000-08-14
155	12	1	172	4	2000-08-15
156	12	1	173	3	2000-08-28
157	12	1	174	3	2000-08-31
158	12	1	175	4	2001-03-04
159	12	1	176	2	2001-03-18
160	12	1	177	2	2001-04-22
161	12	1	178	3	2001-05-29
162	12	1	179	3	2001-08-15
27	12	1	180	3	2001-08-19
163	12	1	181	4	2001-08-22
164	12	1	182	5	2002-05-24
165	12	1	183	3	2005-09-05
24	12	1	184	3	2000-09-17
166	12	1	185	3	2011-01-08
39	12	1	186	2	2011-05-17
167	12	1	187	2	2000-10-05
168	12	1	188	5	2000-07-08
1	13	1	189	4	2000-07-12
150	13	1	190	3	2000-07-16
169	13	1	191	4	2000-07-24
24	13	1	192	3	2000-07-28
153	13	1	193	4	2000-08-09
170	13	1	194	3	2000-08-11
157	13	1	195	3	2000-08-12
155	13	1	196	4	2000-08-15
171	13	1	197	3	2000-08-15
172	13	1	198	3	2000-08-25
159	13	1	199	3	2001-04-08
161	13	1	200	3	2001-05-27
173	13	1	201	4	2005-05-20
174	13	1	202	4	2000-09-21
175	13	1	203	1	2009-02-10
176	13	1	204	4	2009-07-31
177	13	1	205	2	2010-11-07
39	13	1	206	2	2011-05-17
167	13	1	207	1	2000-10-05
80	14	1	208	3	2000-07-18
178	14	1	209	3	2000-07-18
179	14	1	210	1	2000-08-04
180	14	1	211	1	2000-06-29
181	14	1	212	2	2001-04-06
182	14	1	213	1	2001-08-10
183	14	1	214	2	2002-03-20
97	14	1	215	1	2004-03-12
184	14	1	216	1	2005-02-22
185	14	1	217	2	2005-05-06
186	14	1	218	1	2005-06-20
187	14	1	219	4	2006-02-02
110	14	1	220	1	2008-04-11
188	14	1	221	3	2008-12-14
189	14	1	222	3	2009-01-27
39	14	1	223	1	2009-08-03
190	15	1	224	5	2000-07-18
127	15	1	225	4	2001-01-07
191	15	1	226	2	2001-05-29
27	15	1	227	5	2001-07-19
192	16	1	228	5	2000-07-12
8	16	1	229	5	2000-07-25
125	16	1	230	5	2000-12-20
127	16	1	231	3	2001-01-07
193	16	1	232	3	2001-09-24
194	16	1	233	5	2001-10-18
163	16	1	234	3	2001-10-27
27	16	1	235	4	2002-04-27
195	16	1	236	5	2003-09-23
196	16	1	237	3	2005-09-09
39	16	1	238	5	2011-05-22
197	16	1	239	5	2000-07-11
198	17	1	240	2	2000-12-24
199	17	1	241	3	2002-02-16
200	17	1	242	3	2008-06-09
201	17	1	243	2	2009-04-22
106	17	1	244	2	2009-06-12
45	18	1	245	2	2000-07-12
202	18	1	246	1	2001-10-02
203	19	1	247	4	2000-07-17
204	19	1	248	5	2001-06-25
205	19	1	249	5	2001-07-26
206	19	1	250	5	2001-09-19
207	19	1	251	5	2005-05-03
208	19	1	252	5	2008-09-15
197	20	1	253	5	2000-07-12
209	20	1	254	4	2000-07-24
6	20	1	255	4	2000-07-26
210	20	1	256	5	2000-08-06
211	20	1	257	4	2000-08-13
157	20	1	258	5	2000-08-18
20	20	1	259	4	2001-01-25
19	20	1	260	5	2001-02-24
159	20	1	261	5	2001-03-17
212	20	1	262	5	2001-07-09
213	20	1	263	4	2001-08-15
214	20	1	264	4	2001-10-13
215	20	1	265	5	2001-10-22
27	20	1	266	4	2002-07-09
216	20	1	267	4	2003-05-19
217	20	1	268	4	2005-05-19
218	20	1	269	4	2005-10-05
219	20	1	270	4	2006-05-21
220	20	1	271	4	2008-03-24
221	20	1	272	5	2008-08-19
39	20	1	273	5	2011-05-24
62	20	1	274	5	2011-06-21
222	20	1	275	5	2000-09-30
38	20	1	276	4	2000-10-06
34	20	1	277	4	2000-10-12
223	20	1	278	5	2000-10-14
224	20	1	279	4	2000-07-10
6	21	1	280	3	2000-07-26
38	21	1	281	2	2000-06-24
225	21	1	282	1	2000-06-25
226	21	1	283	5	2000-12-28
227	21	1	284	4	2001-02-28
228	21	1	285	4	2001-03-03
229	21	1	286	3	2001-03-23
230	21	1	287	1	2001-04-17
226	21	1	288	5	2001-05-09
231	21	1	289	4	2001-05-25
205	21	1	290	3	2001-07-06
27	21	1	291	1	2001-10-11
232	21	1	292	1	2004-03-18
141	21	1	293	2	2004-11-08
233	21	1	294	1	2005-12-09
234	21	1	295	4	2006-01-29
235	21	1	296	4	2008-07-07
200	21	1	297	2	2010-07-06
236	21	1	298	3	2000-10-01
167	21	1	299	3	2000-10-06
237	21	1	300	1	2000-07-07
126	22	1	301	2	2000-12-18
238	22	1	302	1	2001-01-22
239	22	1	303	4	2001-02-27
58	22	1	304	2	2006-09-30
200	22	1	305	3	2008-11-09
39	22	1	306	1	2011-05-14
62	22	1	307	2	2012-01-18
240	23	1	308	4	2000-07-20
241	23	1	309	1	2000-07-21
242	23	1	310	5	2000-07-23
8	23	1	311	4	2000-07-25
243	23	1	312	5	2000-07-27
244	23	1	313	5	2000-06-24
245	23	1	314	5	2000-08-03
245	23	1	315	5	2000-08-03
101	23	1	316	5	2000-08-07
101	23	1	317	1	2000-08-07
2	23	1	318	3	2000-08-12
157	23	1	319	2	2000-08-12
102	23	1	320	5	2000-08-12
14	23	1	321	5	2000-08-31
246	23	1	322	5	2000-12-21
182	23	1	323	5	2000-12-25
226	23	1	324	5	2001-02-14
247	23	1	325	1	2001-02-17
228	23	1	326	4	2001-03-03
248	23	1	327	5	2001-03-18
249	23	1	328	5	2001-03-24
250	23	1	329	5	2001-03-29
251	23	1	330	5	2001-04-23
94	23	1	331	4	2001-05-02
252	23	1	332	1	2001-05-06
253	23	1	333	5	2001-05-17
254	23	1	334	5	2001-05-31
255	23	1	335	5	2001-05-31
256	23	1	336	4	2001-06-05
257	23	1	337	4	2001-06-05
258	23	1	338	4	2001-06-12
259	23	1	339	5	2001-06-16
260	23	1	340	5	2001-06-17
261	23	1	341	4	2001-06-29
262	23	1	342	5	2001-07-24
263	23	1	343	5	2001-08-02
264	23	1	344	4	2001-08-03
265	23	1	345	5	2001-08-15
213	23	1	346	3	2001-08-15
266	23	1	347	5	2001-10-04
267	23	1	348	5	2001-10-13
268	23	1	349	5	2001-12-16
205	23	1	350	3	2002-09-19
269	23	1	351	2	2002-11-01
163	23	1	352	2	2003-01-02
270	23	1	353	5	2003-08-13
52	23	1	354	5	2004-05-11
271	23	1	355	5	2004-05-27
272	23	1	356	5	2004-10-29
273	23	1	357	5	2004-12-23
184	23	1	358	3	2005-02-22
274	23	1	359	4	2006-07-10
275	23	1	360	5	2006-12-28
276	23	1	361	5	2008-02-06
277	23	1	362	5	2008-04-16
61	23	1	363	5	2008-05-14
176	23	1	364	5	2009-07-31
278	23	1	365	5	2009-11-26
279	23	1	366	4	2010-02-03
280	23	1	367	4	2000-09-26
38	23	1	368	4	2000-10-06
167	23	1	369	4	2000-10-06
267	23	1	370	5	2000-10-07
281	24	1	371	4	2000-07-28
14	24	1	372	4	2000-08-31
282	24	1	373	5	2001-06-07
283	24	1	374	4	2003-05-21
176	24	1	375	5	2009-07-31
39	24	1	376	4	2011-05-18
152	25	1	377	3	2000-07-23
284	25	1	378	4	2000-07-26
285	25	1	379	4	2000-08-02
102	25	1	380	4	2000-08-28
44	25	1	381	4	2000-11-28
286	25	1	382	5	2000-12-03
287	25	1	383	5	2000-12-22
228	25	1	384	4	2001-03-03
288	25	1	385	4	2001-04-06
161	25	1	386	3	2001-05-09
289	25	1	387	5	2001-07-01
167	25	1	388	3	2000-09-08
290	25	1	389	5	2001-08-06
291	25	1	390	5	2001-09-16
292	25	1	391	5	2001-09-16
293	25	1	392	3	2001-09-28
294	25	1	393	4	2002-12-16
295	25	1	394	2	2003-10-20
296	25	1	395	5	2005-05-14
297	25	1	396	4	2008-08-18
298	25	1	397	3	2008-08-22
299	25	1	398	4	2008-09-30
176	25	1	399	4	2009-07-31
300	25	1	400	4	2010-04-15
301	25	1	401	4	2010-06-16
302	25	1	402	5	2000-11-18
106	26	1	403	1	2008-12-15
303	26	1	404	2	2008-12-26
304	26	1	405	2	2008-12-29
305	26	1	406	2	2009-01-15
306	26	1	407	3	2010-05-18
307	26	1	408	5	2000-09-25
111	27	1	409	5	2000-07-25
189	27	1	410	4	2009-01-11
281	28	1	411	5	2000-07-28
127	28	1	412	3	2001-01-10
205	28	1	413	2	2001-02-05
107	28	1	414	5	2001-02-12
308	28	1	415	4	2001-07-12
309	28	1	416	5	2004-02-22
310	28	1	417	4	2005-08-14
311	28	1	418	5	2007-12-31
312	28	1	419	4	2009-12-05
12	29	1	420	3	2000-07-16
313	29	1	421	4	2000-07-16
314	29	1	422	1	2000-07-18
38	29	1	423	4	2000-06-24
86	29	1	424	4	2000-08-04
315	29	1	425	2	2000-08-07
316	29	1	426	2	2000-08-24
317	29	1	427	2	2000-11-23
318	29	1	428	3	2000-11-26
228	29	1	429	3	2001-03-04
319	29	1	430	4	2001-03-08
163	29	1	431	3	2001-03-17
320	29	1	432	4	2001-07-02
321	29	1	433	4	2001-09-09
182	29	1	434	2	2001-09-11
205	29	1	435	2	2001-09-17
322	29	1	436	3	2000-09-20
200	29	1	437	2	2008-03-13
62	29	1	438	3	2011-07-24
323	29	1	439	5	2000-11-03
169	29	1	440	2	2000-07-11
1	30	1	441	5	2000-07-12
324	30	1	442	5	2000-08-12
325	30	1	443	5	2000-08-28
14	30	1	444	4	2000-08-31
125	30	1	445	5	2000-12-26
127	30	1	446	5	2001-01-07
136	30	1	447	3	2001-02-02
326	30	1	448	4	2001-07-21
327	30	1	449	5	2003-11-18
328	30	1	450	5	2006-08-19
329	30	1	451	5	2006-09-03
61	30	1	452	5	2008-10-01
330	30	1	453	5	2009-09-06
62	30	1	454	5	2010-01-16
41	30	1	455	3	2010-07-27
102	31	1	456	4	2000-09-01
129	31	1	457	5	2001-01-06
127	31	1	458	5	2001-01-12
27	31	1	459	4	2001-10-06
331	31	1	460	5	2004-08-29
61	31	1	461	5	2008-10-05
62	31	1	462	5	2010-01-18
41	31	1	463	5	2010-07-28
332	32	1	464	4	2001-02-27
61	32	1	465	5	2008-10-04
62	32	1	466	5	2010-01-19
41	32	1	467	2	2010-07-29
333	33	1	468	5	2000-07-12
83	33	1	469	4	2000-07-12
334	33	1	470	4	2000-07-16
240	33	1	471	1	2000-07-20
242	33	1	472	4	2000-07-23
335	33	1	473	5	2000-06-19
336	33	1	474	5	2000-08-04
2	33	1	475	4	2000-08-12
102	33	1	476	5	2000-08-12
337	33	1	477	4	2000-08-27
14	33	1	478	5	2000-08-31
136	33	1	479	2	2000-12-06
338	33	1	480	4	2000-12-08
246	33	1	481	5	2000-12-22
226	33	1	482	5	2001-01-04
129	33	1	483	4	2001-01-18
20	33	1	484	5	2001-01-25
339	33	1	485	5	2001-02-05
113	33	1	486	3	2001-02-19
21	33	1	487	3	2001-02-22
228	33	1	488	3	2001-03-03
340	33	1	489	4	2001-03-08
341	33	1	490	5	2001-04-27
342	33	1	491	4	2003-11-13
343	33	1	492	5	2004-04-09
344	33	1	493	4	2006-02-27
345	33	1	494	4	2006-11-21
346	33	1	495	5	2000-09-24
280	33	1	496	3	2000-09-26
347	33	1	497	5	2000-09-26
316	33	1	498	4	2000-10-19
348	33	1	499	5	2000-10-19
349	34	1	500	3	2000-07-16
350	34	1	501	1	2000-07-24
6	34	1	502	1	2000-07-26
38	34	1	503	3	2000-06-24
314	34	1	504	1	2000-09-03
351	34	1	505	3	2000-12-06
352	34	1	506	3	2000-12-15
128	34	1	507	3	2000-12-18
353	34	1	508	1	2001-01-24
354	34	1	509	1	2001-03-08
238	34	1	510	4	2001-03-24
205	34	1	511	2	2001-03-28
355	34	1	512	1	2004-03-31
356	34	1	513	3	2010-03-28
357	35	1	514	4	2010-11-03
322	35	1	515	4	2000-09-27
358	36	1	516	4	2000-06-29
359	36	1	517	2	2000-11-23
19	36	1	518	4	2000-11-24
360	36	1	519	5	2000-12-02
45	36	1	520	5	2000-12-05
361	36	1	521	4	2000-12-06
362	36	1	522	3	2000-12-19
181	36	1	523	4	2000-12-22
68	36	1	524	5	2001-01-01
67	36	1	525	5	2001-01-03
363	36	1	526	4	2001-01-04
91	36	1	527	4	2001-01-07
364	36	1	528	5	2001-02-04
365	36	1	529	5	2001-02-18
366	36	1	530	4	2001-02-21
367	36	1	531	4	2001-02-25
368	36	1	532	4	2001-04-03
369	36	1	533	4	2001-04-24
161	36	1	534	4	2001-05-05
93	36	1	535	4	2001-05-26
370	36	1	536	4	2001-05-28
69	36	1	537	3	2001-05-29
371	36	1	538	5	2001-05-31
249	36	1	539	4	2001-06-01
372	36	1	540	5	2001-06-02
182	36	1	541	4	2001-06-02
373	36	1	542	5	2001-06-06
374	36	1	543	3	2001-06-07
375	36	1	544	5	2001-06-09
376	36	1	545	4	2001-06-10
377	36	1	546	5	2001-06-11
378	36	1	547	5	2001-06-12
379	36	1	548	4	2001-06-14
380	36	1	549	3	2001-06-14
381	36	1	550	5	2001-06-19
115	36	1	551	4	2001-07-18
382	36	1	552	4	2001-07-20
383	36	1	553	5	2001-08-07
384	36	1	554	5	2001-09-05
385	36	1	555	5	2001-10-06
386	36	1	556	4	2001-10-06
387	36	1	557	5	2001-10-07
388	36	1	558	5	2001-10-09
27	36	1	559	4	2001-10-09
389	36	1	560	5	2001-11-24
390	36	1	561	5	2001-11-25
391	36	1	562	4	2002-03-15
392	36	1	563	5	2002-04-02
393	36	1	564	5	2002-05-28
394	36	1	565	5	2002-09-24
395	36	1	566	5	2002-12-08
27	36	1	567	4	2003-02-05
396	36	1	568	5	2004-06-22
397	36	1	569	3	2004-09-06
398	36	1	570	4	2007-10-10
62	36	1	571	5	2011-07-14
399	36	1	572	5	2000-10-03
400	36	1	573	4	2000-11-13
401	36	1	574	5	2000-11-13
44	36	1	575	5	2000-11-16
6	37	1	576	5	2000-07-26
14	37	1	577	4	2000-08-31
402	37	1	578	4	2000-12-01
127	37	1	579	2	2001-01-12
9	37	1	580	4	2001-01-12
403	37	1	581	5	2001-02-27
288	37	1	582	3	2001-03-26
170	37	1	583	4	2001-04-25
255	37	1	584	5	2001-06-17
27	37	1	585	3	2001-09-27
404	37	1	586	3	2004-07-27
233	37	1	587	5	2005-12-16
405	37	1	588	4	2006-10-02
406	37	1	589	3	2006-12-04
407	37	1	590	4	2007-01-24
200	37	1	591	3	2008-06-12
61	37	1	592	5	2008-08-02
408	37	1	593	3	2009-02-13
355	37	1	594	3	2009-04-30
62	37	1	595	4	2009-10-21
280	37	1	596	4	2000-09-26
39	37	1	597	5	2011-05-23
409	38	1	598	1	2000-07-27
113	38	1	599	4	2001-02-16
27	38	1	600	2	2001-08-31
255	38	1	601	4	2001-09-07
280	38	1	602	4	2000-09-26
223	38	1	603	3	2000-10-26
410	39	1	604	3	2000-07-14
205	39	1	605	1	2000-10-03
411	39	1	606	1	2000-10-03
412	40	1	607	4	2000-07-12
413	40	1	608	4	2000-07-12
414	40	1	609	3	2000-07-22
415	40	1	610	5	2000-06-25
211	40	1	611	3	2000-08-13
416	40	1	612	4	2001-01-27
370	40	1	613	3	2001-05-30
321	40	1	614	5	2001-05-31
194	40	1	615	3	2001-05-31
27	40	1	616	4	2001-08-29
417	40	1	617	2	2001-11-04
409	40	1	618	3	2002-05-15
418	40	1	619	3	2002-10-01
419	40	1	620	3	2007-01-13
62	40	1	621	2	2012-01-10
237	40	1	622	4	2000-07-09
24	41	1	623	3	2000-07-14
420	41	1	624	5	2000-07-15
420	41	1	625	3	2000-07-16
203	41	1	626	4	2000-07-17
421	41	1	627	5	2000-06-16
101	41	1	628	3	2000-08-08
12	41	1	629	4	2000-08-12
422	41	1	630	5	2000-08-13
423	41	1	631	4	2000-08-15
155	41	1	632	4	2000-08-15
424	41	1	633	5	2000-08-20
425	41	1	634	5	2000-08-20
426	41	1	635	5	2000-08-22
197	41	1	636	4	2000-11-21
363	41	1	637	3	2000-12-20
129	41	1	638	4	2001-01-05
427	41	1	639	5	2001-01-07
428	41	1	640	5	2001-01-08
127	41	1	641	4	2001-01-15
429	41	1	642	4	2001-01-27
430	41	1	643	4	2001-02-21
431	41	1	644	5	2001-03-02
127	41	1	645	5	2001-04-03
432	41	1	646	4	2001-04-04
136	41	1	647	5	2001-08-15
433	41	1	648	5	2000-09-08
433	41	1	649	5	2000-09-08
388	41	1	650	5	2001-11-01
434	41	1	651	4	2002-07-19
435	41	1	652	5	2003-09-27
436	41	1	653	1	2000-09-13
437	41	1	654	5	2004-06-01
272	41	1	655	4	2004-10-29
438	41	1	656	4	2005-04-24
218	41	1	657	3	2005-10-11
439	41	1	658	5	2006-11-18
440	41	1	659	5	2008-04-05
441	41	1	660	5	2008-06-17
176	41	1	661	5	2009-07-31
442	41	1	662	4	2010-10-10
443	41	1	663	5	2010-11-09
444	41	1	664	2	2011-02-16
237	41	1	665	3	2000-07-05
445	41	1	666	3	2011-07-06
446	41	1	667	5	2000-10-15
375	41	1	668	5	2000-11-03
447	41	1	669	5	2000-07-09
424	42	1	670	4	2000-08-21
318	42	1	671	3	2000-11-28
127	42	1	672	5	2001-01-15
448	42	1	673	2	2001-03-26
449	42	1	674	4	2001-04-17
450	42	1	675	3	2001-05-14
136	42	1	676	2	2001-08-15
451	42	1	677	4	2001-12-14
434	42	1	678	3	2002-07-19
356	42	1	679	5	2007-08-31
176	42	1	680	5	2009-07-31
444	42	1	681	1	2011-02-15
237	42	1	682	3	2000-07-05
420	43	1	683	5	2000-07-16
203	43	1	684	4	2000-07-17
8	43	1	685	4	2000-08-07
10	43	1	686	3	2000-08-07
101	43	1	687	4	2000-08-08
127	43	1	688	4	2001-01-15
388	43	1	689	5	2001-11-12
205	43	1	690	4	2002-04-12
136	43	1	691	4	2002-06-28
434	43	1	692	5	2002-07-31
452	43	1	693	5	2005-08-14
60	43	1	694	4	2006-05-10
453	43	1	695	4	2006-08-10
439	43	1	696	5	2006-12-03
441	43	1	697	5	2008-06-16
454	43	1	698	5	2009-03-26
176	43	1	699	5	2009-07-31
420	44	1	700	5	2000-07-16
203	44	1	701	3	2000-07-17
101	44	1	702	3	2000-08-08
127	44	1	703	3	2001-01-15
136	44	1	704	3	2001-09-05
452	44	1	705	3	2005-08-15
100	44	1	706	3	2005-12-16
60	44	1	707	4	2006-05-11
439	44	1	708	4	2007-01-01
203	45	1	709	4	2000-07-12
420	45	1	710	5	2000-07-16
101	45	1	711	4	2000-08-08
127	45	1	712	3	2001-01-15
136	45	1	713	3	2001-09-05
455	45	1	714	5	2005-03-15
60	45	1	715	4	2006-08-08
453	45	1	716	4	2006-08-15
454	45	1	717	4	2009-04-04
176	45	1	718	5	2009-07-31
197	46	1	719	4	2000-07-12
420	46	1	720	3	2000-07-16
101	46	1	721	3	2000-08-08
127	46	1	722	4	2001-01-16
70	46	1	723	2	2001-05-23
136	46	1	724	2	2001-09-21
452	46	1	725	1	2005-09-13
439	46	1	726	3	2007-05-12
176	46	1	727	3	2009-07-31
420	47	1	728	5	2000-07-16
101	47	1	729	5	2000-08-08
136	47	1	730	5	2001-09-22
455	47	1	731	4	2005-03-16
146	47	1	732	5	2008-01-13
456	47	1	733	5	2008-12-05
457	47	1	734	4	2000-07-11
458	48	1	735	4	2000-07-12
121	48	1	736	2	2000-07-12
169	48	1	737	5	2000-07-12
169	48	1	738	5	2000-07-12
459	48	1	739	5	2000-07-12
459	48	1	740	4	2000-07-12
192	48	1	741	3	2000-07-12
460	48	1	742	3	2000-07-12
461	48	1	743	3	2000-07-12
462	48	1	744	4	2000-07-12
463	48	1	745	5	2000-07-13
464	48	1	746	4	2000-07-13
465	48	1	747	5	2000-07-15
203	48	1	748	5	2000-07-17
466	48	1	749	5	2000-07-19
467	48	1	750	1	2000-07-19
468	48	1	751	4	2000-07-20
469	48	1	752	5	2000-07-24
470	48	1	753	3	2000-07-24
471	48	1	754	4	2000-07-25
472	48	1	755	3	2000-07-25
473	48	1	756	5	2000-07-26
473	48	1	757	5	2000-07-26
474	48	1	758	5	2000-07-27
475	48	1	759	5	2000-07-28
476	48	1	760	5	2000-07-29
477	48	1	761	5	2000-08-02
86	48	1	762	2	2000-08-03
38	48	1	763	4	2000-06-24
179	48	1	764	4	2000-08-04
170	48	1	765	5	2000-08-06
8	48	1	766	5	2000-08-07
8	48	1	767	3	2000-08-07
336	48	1	768	3	2000-08-07
225	48	1	769	3	2000-06-25
478	48	1	770	2	2000-08-10
170	48	1	771	3	2000-08-11
170	48	1	772	5	2000-08-11
479	48	1	773	5	2000-08-11
157	48	1	774	4	2000-08-12
211	48	1	775	5	2000-08-13
211	48	1	776	3	2000-08-13
480	48	1	777	5	2000-08-15
481	48	1	778	5	2000-08-17
482	48	1	779	2	2000-08-20
337	48	1	780	4	2000-08-27
102	48	1	781	5	2000-08-29
102	48	1	782	4	2000-08-29
307	48	1	783	4	2000-08-31
483	48	1	784	5	2000-07-01
484	48	1	785	5	2000-11-25
485	48	1	786	5	2000-12-03
486	48	1	787	5	2000-12-16
362	48	1	788	2	2000-12-18
352	48	1	789	5	2000-12-19
487	48	1	790	3	2000-12-27
363	48	1	791	4	2001-01-02
129	48	1	792	2	2001-01-05
45	48	1	793	4	2001-01-05
127	48	1	794	4	2001-01-17
20	48	1	795	4	2001-01-24
416	48	1	796	5	2001-01-24
416	48	1	797	5	2001-01-28
488	48	1	798	4	2001-02-10
238	48	1	799	4	2001-02-10
489	48	1	800	3	2001-03-10
490	48	1	801	5	2001-03-10
491	48	1	802	4	2001-03-15
492	48	1	803	5	2001-03-17
493	48	1	804	5	2001-03-19
163	48	1	805	5	2001-03-23
362	48	1	806	4	2001-03-27
382	48	1	807	4	2001-04-07
163	48	1	808	5	2001-04-08
494	48	1	809	2	2001-04-09
432	48	1	810	5	2001-04-10
495	48	1	811	5	2001-04-20
496	48	1	812	5	2001-04-21
497	48	1	813	5	2001-04-23
498	48	1	814	5	2001-05-01
94	48	1	815	5	2001-05-01
499	48	1	816	5	2001-06-21
500	48	1	817	5	2001-07-06
501	48	1	818	4	2001-07-06
502	48	1	819	3	2001-07-07
282	48	1	820	3	2001-07-27
503	48	1	821	5	2001-08-27
504	48	1	822	4	2001-10-11
505	48	1	823	5	2001-10-15
506	48	1	824	2	2001-10-15
205	48	1	825	3	2001-10-17
507	48	1	826	5	2001-10-19
161	48	1	827	5	2001-10-20
374	48	1	828	2	2001-10-24
27	48	1	829	2	2002-02-24
508	48	1	830	3	2002-03-14
497	48	1	831	3	2002-11-04
509	48	1	832	5	2002-12-04
510	48	1	833	1	2003-02-28
511	48	1	834	3	2003-08-25
512	48	1	835	2	2004-09-24
513	48	1	836	4	2005-08-12
514	48	1	837	4	2005-10-09
515	48	1	838	3	2005-10-19
516	48	1	839	5	2006-02-10
517	48	1	840	2	2006-02-15
518	48	1	841	4	2006-02-28
519	48	1	842	3	2006-03-10
520	48	1	843	3	2006-07-22
521	48	1	844	4	2006-09-02
62	48	1	845	3	2008-09-11
522	48	1	846	4	2009-01-17
523	48	1	847	4	2009-01-18
106	48	1	848	3	2009-02-20
200	48	1	849	4	2009-03-26
524	48	1	850	5	2000-09-25
524	48	1	851	3	2000-09-25
280	48	1	852	2	2000-09-26
525	48	1	853	4	2011-11-14
444	48	1	854	1	2012-04-18
526	48	1	855	5	2000-10-06
527	48	1	856	5	2000-07-07
528	48	1	857	3	2000-10-14
529	48	1	858	5	2000-11-03
530	48	1	859	3	2000-07-09
203	48	1	860	5	2000-07-11
121	48	1	861	5	2000-07-11
127	49	1	862	3	2001-01-17
327	49	1	863	4	2003-06-22
67	50	1	864	5	2000-07-16
122	50	1	865	5	2000-06-21
2	50	1	866	3	2000-07-30
38	50	1	867	3	2000-06-24
179	50	1	868	4	2000-08-07
531	50	1	869	4	2000-08-13
155	50	1	870	4	2000-08-15
102	50	1	871	4	2000-08-29
124	50	1	872	4	2000-08-30
532	50	1	873	5	2000-09-04
286	50	1	874	5	2000-12-03
533	50	1	875	5	2000-12-28
129	50	1	876	4	2001-01-20
20	50	1	877	3	2001-01-25
534	50	1	878	5	2001-02-14
535	50	1	879	4	2001-02-21
536	50	1	880	4	2001-03-01
228	50	1	881	5	2001-03-03
249	50	1	882	5	2001-04-07
375	50	1	883	4	2001-04-08
537	50	1	884	4	2001-04-17
432	50	1	885	4	2001-04-20
538	50	1	886	4	2001-05-02
255	50	1	887	4	2001-05-27
377	50	1	888	4	2001-06-12
264	50	1	889	4	2001-08-03
539	50	1	890	5	2001-08-07
540	50	1	891	2	2001-08-07
27	50	1	892	4	2001-08-29
541	50	1	893	4	2001-09-15
542	50	1	894	2	2001-11-05
543	50	1	895	4	2002-01-21
544	50	1	896	4	2002-04-09
545	50	1	897	5	2002-04-11
546	50	1	898	4	2003-02-12
547	50	1	899	5	2004-02-27
548	50	1	900	4	2004-03-09
549	50	1	901	1	2004-04-27
550	50	1	902	1	2004-12-08
355	50	1	903	4	2006-11-16
551	50	1	904	3	2007-08-07
552	50	1	905	5	2008-07-18
106	50	1	906	4	2009-02-14
301	50	1	907	4	2011-05-05
39	50	1	908	5	2011-05-23
349	50	1	909	4	2000-10-04
507	50	1	910	5	2000-11-03
479	51	1	911	3	2000-08-14
238	51	1	912	4	2001-02-05
553	51	1	913	4	2001-02-06
554	51	1	914	4	2001-02-18
555	51	1	915	4	2001-06-07
182	51	1	916	4	2002-08-03
106	51	1	917	3	2009-02-18
480	51	1	918	4	2000-10-03
556	52	1	919	4	2001-08-11
557	52	1	920	5	2003-12-09
558	52	1	921	5	2004-01-16
409	52	1	922	5	2004-02-26
559	52	1	923	4	2004-10-25
560	52	1	924	5	2005-10-30
438	52	1	925	5	2005-12-29
561	52	1	926	5	2006-03-03
562	52	1	927	3	2010-02-09
197	52	1	928	4	2000-07-11
563	53	1	929	5	2000-07-25
563	53	1	930	5	2000-07-25
87	53	1	931	5	2000-08-11
564	53	1	932	4	2000-08-13
565	53	1	933	4	2000-08-13
566	53	1	934	4	2000-08-16
567	53	1	935	5	2000-08-18
480	53	1	936	5	2000-08-18
568	53	1	937	5	2000-08-18
569	53	1	938	5	2000-08-18
570	53	1	939	4	2000-08-18
571	53	1	940	4	2000-08-19
572	53	1	941	4	2000-08-20
573	53	1	942	4	2000-08-20
574	53	1	943	3	2000-08-21
575	53	1	944	5	2000-08-21
576	53	1	945	5	2000-08-21
577	53	1	946	5	2000-08-22
578	53	1	947	4	2000-08-22
579	53	1	948	5	2000-08-22
580	53	1	949	5	2000-08-22
581	53	1	950	5	2000-08-22
582	53	1	951	4	2000-08-23
583	53	1	952	1	2000-08-23
285	53	1	953	4	2000-08-23
584	53	1	954	4	2000-08-23
12	53	1	955	5	2000-08-23
585	53	1	956	3	2000-08-23
586	53	1	957	3	2000-08-23
587	53	1	958	2	2000-08-23
588	53	1	959	4	2000-08-24
589	53	1	960	5	2000-08-24
590	53	1	961	5	2000-08-24
591	53	1	962	5	2000-08-24
592	53	1	963	3	2000-08-24
593	53	1	964	3	2000-08-25
594	53	1	965	5	2000-08-25
595	53	1	966	3	2000-08-25
596	53	1	967	4	2000-08-25
597	53	1	968	3	2000-08-25
67	53	1	969	5	2000-08-25
252	53	1	970	2	2000-08-25
226	53	1	971	5	2000-08-25
337	53	1	972	4	2000-08-26
598	53	1	973	5	2000-08-26
599	53	1	974	2	2000-08-26
86	53	1	975	2	2000-08-26
600	53	1	976	4	2000-08-26
601	53	1	977	4	2000-08-26
602	53	1	978	4	2000-08-26
603	53	1	979	4	2000-08-27
604	53	1	980	4	2000-08-27
605	53	1	981	4	2000-08-27
91	53	1	982	4	2000-08-27
606	53	1	983	4	2000-08-27
607	53	1	984	5	2000-08-28
608	53	1	985	4	2000-08-28
609	53	1	986	4	2000-08-28
124	53	1	987	4	2000-08-29
610	53	1	988	5	2000-08-29
611	53	1	989	4	2000-08-29
612	53	1	990	5	2000-08-29
613	53	1	991	3	2000-08-29
614	53	1	992	5	2000-08-29
117	53	1	993	4	2000-08-29
615	53	1	994	4	2000-08-30
369	53	1	995	5	2000-08-30
8	53	1	996	4	2000-08-31
616	53	1	997	4	2000-08-31
617	53	1	998	4	2000-08-31
618	53	1	999	4	2000-08-31
619	53	1	1000	4	2000-09-01
322	53	1	1001	3	2000-09-01
620	53	1	1002	5	2000-09-02
171	53	1	1003	5	2000-09-02
621	53	1	1004	5	2000-09-02
622	53	1	1005	5	2000-09-02
623	53	1	1006	5	2000-09-02
167	53	1	1007	5	2000-09-04
532	53	1	1008	5	2000-09-04
624	53	1	1009	2	2000-09-04
375	53	1	1010	5	2000-12-05
625	53	1	1011	4	2000-12-07
626	53	1	1012	5	2000-12-22
45	53	1	1013	5	2001-01-05
507	53	1	1014	4	2001-01-15
627	53	1	1015	4	2000-09-06
161	53	1	1016	4	2001-01-29
364	53	1	1017	3	2001-02-02
628	53	1	1018	4	2001-02-05
629	53	1	1019	4	2001-02-22
542	53	1	1020	4	2001-02-26
630	53	1	1021	2	2001-02-27
631	53	1	1022	5	2001-02-28
632	53	1	1023	3	2001-03-04
378	53	1	1024	4	2001-03-04
228	53	1	1025	5	2001-03-04
367	53	1	1026	4	2001-03-05
340	53	1	1027	4	2001-03-08
633	53	1	1028	5	2001-03-12
634	53	1	1029	5	2001-03-14
374	53	1	1030	4	2001-03-15
318	53	1	1031	5	2001-03-19
635	53	1	1032	4	2001-03-19
288	53	1	1033	4	2001-03-20
636	53	1	1034	5	2001-03-20
637	53	1	1035	5	2001-03-23
89	53	1	1036	4	2000-09-06
638	53	1	1037	4	2001-03-23
448	53	1	1038	5	2001-03-24
639	53	1	1039	5	2001-03-28
640	53	1	1040	5	2001-04-04
161	53	1	1041	4	2001-04-08
641	53	1	1042	4	2001-04-10
317	53	1	1043	4	2001-04-12
642	53	1	1044	4	2001-04-13
643	53	1	1045	4	2001-04-14
23	53	1	1046	5	2001-04-24
94	53	1	1047	5	2001-04-30
16	53	1	1048	4	2001-05-02
67	53	1	1049	5	2001-05-03
644	53	1	1050	3	2001-05-05
645	53	1	1051	4	2001-05-08
646	53	1	1052	4	2000-09-06
647	53	1	1053	5	2001-05-14
648	53	1	1054	5	2000-09-06
649	53	1	1055	5	2000-09-06
650	53	1	1056	5	2001-05-17
651	53	1	1057	4	2001-05-19
652	53	1	1058	4	2001-05-26
653	53	1	1059	3	2001-06-11
72	53	1	1060	3	2001-06-17
654	53	1	1061	5	2000-09-07
655	53	1	1062	3	2000-09-08
656	53	1	1063	3	2001-08-10
657	53	1	1064	5	2001-08-11
658	53	1	1065	5	2001-08-14
659	53	1	1066	5	2000-09-08
660	53	1	1067	5	2001-08-19
661	53	1	1068	5	2001-08-19
136	53	1	1069	3	2001-09-11
662	53	1	1070	5	2001-09-23
409	53	1	1071	5	2001-09-24
663	53	1	1072	4	2000-09-09
664	53	1	1073	5	2001-10-25
95	53	1	1074	5	2001-11-01
665	53	1	1075	3	2000-09-09
666	53	1	1076	4	2001-11-24
667	53	1	1077	4	2000-09-10
668	53	1	1078	3	2000-09-10
669	53	1	1079	4	2000-09-11
670	53	1	1080	5	2000-09-11
546	53	1	1081	5	2002-01-30
671	53	1	1082	4	2000-09-11
497	53	1	1083	4	2002-03-25
672	53	1	1084	3	2002-03-29
68	53	1	1085	4	2000-09-11
673	53	1	1086	5	2000-09-11
674	53	1	1087	5	2000-09-11
675	53	1	1088	5	2000-09-12
676	53	1	1089	5	2000-09-12
677	53	1	1090	4	2000-09-12
678	53	1	1091	3	2003-10-12
679	53	1	1092	5	2000-09-13
680	53	1	1093	5	2000-09-14
681	53	1	1094	3	2004-06-13
682	53	1	1095	4	2004-07-06
683	53	1	1096	5	2004-07-14
684	53	1	1097	4	2000-09-15
685	53	1	1098	5	2004-10-22
686	53	1	1099	5	2000-09-15
687	53	1	1100	5	2000-09-17
688	53	1	1101	4	2000-09-17
689	53	1	1102	3	2000-09-17
484	53	1	1103	4	2000-09-17
690	53	1	1104	4	2000-09-17
691	53	1	1105	1	2000-09-18
692	53	1	1106	5	2007-01-17
693	53	1	1107	5	2000-09-19
694	53	1	1108	2	2000-09-20
695	53	1	1109	5	2000-09-20
696	53	1	1110	5	2000-09-21
697	53	1	1111	4	2000-09-21
698	53	1	1112	4	2008-03-31
699	53	1	1113	4	2000-09-22
700	53	1	1114	2	2000-09-22
701	53	1	1115	3	2000-09-22
208	53	1	1116	3	2008-09-29
702	53	1	1117	4	2008-10-22
703	53	1	1118	4	2008-11-14
696	53	1	1119	5	2000-09-23
163	53	1	1120	4	2000-09-24
704	53	1	1121	5	2000-09-24
705	53	1	1122	4	2000-09-26
39	53	1	1123	3	2011-05-16
706	53	1	1124	5	2000-09-28
707	53	1	1125	3	2000-09-29
222	53	1	1126	5	2000-09-30
708	53	1	1127	3	2000-10-02
34	53	1	1128	3	2000-10-02
399	53	1	1129	3	2000-10-03
709	53	1	1130	4	2000-10-03
710	53	1	1131	3	2000-10-05
711	53	1	1132	4	2000-10-06
712	53	1	1133	5	2000-10-08
713	53	1	1134	5	2000-10-12
714	53	1	1135	5	2000-10-30
715	53	1	1136	4	2000-10-30
716	53	1	1137	3	2000-10-31
717	53	1	1138	4	2000-11-04
718	54	1	1139	4	2000-07-19
719	54	1	1140	2	2000-07-28
720	54	1	1141	4	2000-08-04
102	54	1	1142	4	2000-08-29
721	54	1	1143	4	2000-09-03
369	54	1	1144	5	2000-11-30
425	54	1	1145	4	2000-12-21
722	54	1	1146	5	2000-07-02
136	54	1	1147	5	2001-03-01
433	54	1	1148	5	2000-09-08
723	54	1	1149	5	2002-01-12
434	54	1	1150	4	2002-07-20
455	54	1	1151	3	2005-03-30
724	54	1	1152	4	2008-04-05
208	54	1	1153	4	2008-08-21
725	54	1	1154	5	2009-06-11
375	54	1	1155	3	2000-11-05
182	55	1	1156	2	2002-09-21
106	55	1	1157	3	2009-03-24
726	56	1	1158	4	2000-06-15
150	56	1	1159	5	2000-07-16
24	56	1	1160	5	2000-07-16
12	56	1	1161	4	2000-07-17
727	56	1	1162	5	2000-07-26
728	56	1	1163	4	2000-06-21
720	56	1	1164	5	2000-07-31
447	56	1	1165	5	2000-06-25
153	56	1	1166	5	2000-08-08
91	56	1	1167	5	2000-08-09
155	56	1	1168	4	2000-08-15
409	56	1	1169	5	2000-08-15
729	56	1	1170	5	2000-08-20
4	56	1	1171	5	2000-06-30
157	56	1	1172	5	2000-08-31
338	56	1	1173	5	2000-12-08
363	56	1	1174	5	2001-01-04
127	56	1	1175	5	2001-01-07
730	56	1	1176	5	2001-01-11
128	56	1	1177	5	2001-01-20
226	56	1	1178	4	2001-01-25
731	56	1	1179	5	2001-02-02
732	56	1	1180	5	2001-02-14
21	56	1	1181	4	2001-02-16
733	56	1	1182	5	2001-03-14
159	56	1	1183	5	2001-03-15
734	56	1	1184	5	2001-03-20
735	56	1	1185	5	2001-04-02
240	56	1	1186	5	2001-05-23
736	56	1	1187	5	2001-06-17
391	56	1	1188	5	2001-07-01
391	56	1	1189	5	2001-07-01
737	56	1	1190	4	2001-07-17
170	56	1	1191	5	2001-08-14
388	56	1	1192	5	2001-09-05
738	56	1	1193	5	2001-10-05
739	56	1	1194	5	2001-10-20
653	56	1	1195	5	2001-11-07
740	56	1	1196	5	2001-11-20
741	56	1	1197	5	2000-09-10
742	56	1	1198	5	2002-09-01
743	56	1	1199	5	2003-01-29
744	56	1	1200	5	2003-04-27
163	56	1	1201	5	2003-06-01
745	56	1	1202	5	2003-11-18
139	56	1	1203	5	2003-12-11
746	56	1	1204	5	2004-04-03
747	56	1	1205	5	2004-05-14
748	56	1	1206	5	2004-05-14
401	56	1	1207	5	2004-06-18
749	56	1	1208	5	2004-08-30
35	56	1	1209	5	2006-07-29
750	56	1	1210	4	2006-11-13
751	56	1	1211	5	2007-10-09
752	56	1	1212	4	2007-10-23
753	56	1	1213	5	2000-09-21
754	56	1	1214	5	2008-09-02
398	56	1	1215	5	2008-10-03
189	56	1	1216	5	2009-01-26
755	56	1	1217	5	2009-06-10
756	56	1	1218	5	2009-07-06
188	56	1	1219	5	2009-08-14
757	56	1	1220	5	2010-06-18
758	56	1	1221	5	2011-05-10
39	56	1	1222	5	2011-05-17
163	56	1	1223	4	2000-10-04
759	56	1	1224	5	2000-07-06
167	56	1	1225	4	2000-10-05
760	56	1	1226	5	2000-10-17
375	56	1	1227	4	2000-11-02
321	56	1	1228	5	2000-11-11
761	57	1	1229	4	2001-02-28
762	57	1	1230	4	2001-05-19
763	57	1	1231	5	2001-11-08
226	57	1	1232	5	2000-09-10
764	57	1	1233	5	2000-09-12
765	57	1	1234	5	2000-09-15
68	57	1	1235	5	2000-09-17
766	57	1	1236	3	2000-09-24
346	57	1	1237	5	2000-09-24
704	57	1	1238	4	2000-09-24
767	57	1	1239	4	2013-02-18
653	57	1	1240	4	2000-10-01
768	57	1	1241	5	2000-10-05
369	57	1	1242	5	2000-10-12
12	58	1	1243	3	2000-07-16
364	58	1	1244	1	2001-02-06
160	58	1	1245	4	2001-04-27
769	58	1	1246	4	2001-08-20
770	58	1	1247	4	2001-08-23
161	58	1	1248	3	2003-04-22
771	58	1	1249	2	2010-07-22
772	58	1	1250	2	2011-05-06
773	58	1	1251	2	2000-10-01
375	58	1	1252	1	2000-11-05
774	59	1	1253	5	2000-06-13
24	59	1	1254	5	2000-07-16
225	59	1	1255	5	2000-06-25
12	59	1	1256	5	2000-08-12
482	59	1	1257	4	2000-08-27
102	59	1	1258	4	2000-08-30
363	59	1	1259	4	2000-12-15
129	59	1	1260	5	2001-01-06
45	59	1	1261	5	2001-01-16
20	59	1	1262	5	2001-01-23
249	59	1	1263	4	2001-03-05
775	59	1	1264	4	2001-03-09
432	59	1	1265	5	2001-04-09
776	59	1	1266	4	2001-05-03
647	59	1	1267	5	2001-05-20
391	59	1	1268	4	2001-07-14
322	59	1	1269	4	2000-09-08
777	59	1	1270	5	2001-08-27
778	59	1	1271	5	2001-09-13
779	59	1	1272	4	2001-09-14
780	59	1	1273	5	2001-09-25
74	59	1	1274	4	2001-10-03
74	59	1	1275	5	2001-10-08
781	59	1	1276	5	2001-10-08
782	59	1	1277	5	2001-11-09
783	59	1	1278	5	2001-12-01
205	59	1	1279	4	2002-03-08
784	59	1	1280	4	2003-01-06
785	59	1	1281	5	2003-05-21
786	59	1	1282	4	2003-06-08
182	59	1	1283	4	2003-12-22
787	59	1	1284	5	2004-06-10
788	59	1	1285	5	2004-07-20
513	59	1	1286	4	2005-08-12
789	59	1	1287	5	2006-01-20
790	59	1	1288	4	2006-10-08
791	59	1	1289	5	2006-10-21
792	59	1	1290	5	2006-11-13
793	59	1	1291	4	2007-05-18
794	59	1	1292	5	2007-09-19
221	59	1	1293	5	2008-08-12
795	59	1	1294	5	2008-08-12
208	59	1	1295	4	2008-08-23
147	59	1	1296	5	2009-01-31
62	59	1	1297	5	2011-05-11
796	59	1	1298	5	2000-09-29
375	59	1	1299	3	2000-11-03
323	59	1	1300	2	2000-11-04
447	59	1	1301	4	2000-07-10
797	59	1	1302	5	2000-07-10
321	60	1	1303	4	2000-12-18
205	60	1	1304	5	2000-12-21
131	60	1	1305	5	2001-02-18
403	60	1	1306	5	2001-03-01
27	60	1	1307	5	2001-05-14
320	60	1	1308	5	2001-06-23
579	60	1	1309	2	2001-08-13
533	60	1	1310	4	2001-08-16
163	60	1	1311	5	2001-08-18
798	60	1	1312	4	2001-08-19
799	60	1	1313	4	2001-08-20
800	60	1	1314	2	2001-08-20
801	60	1	1315	3	2001-08-20
802	60	1	1316	5	2001-08-21
803	60	1	1317	5	2001-08-27
142	60	1	1318	5	2005-06-24
176	60	1	1319	5	2009-07-31
356	60	1	1320	2	2011-01-12
804	60	1	1321	4	2011-03-26
62	60	1	1322	5	2011-05-03
321	61	1	1323	5	2000-12-18
205	61	1	1324	5	2001-01-02
105	61	1	1325	5	2007-05-26
805	61	1	1326	5	2008-12-31
806	61	1	1327	2	2009-06-17
200	61	1	1328	2	2009-09-24
807	61	1	1329	3	2012-12-18
2	62	1	1330	4	2000-07-12
462	62	1	1331	5	2000-07-12
150	62	1	1332	5	2000-07-16
808	62	1	1333	5	2000-07-28
809	62	1	1334	5	2000-06-23
86	62	1	1335	4	2000-08-07
153	62	1	1336	5	2000-08-08
91	62	1	1337	5	2000-08-10
170	62	1	1338	4	2000-08-11
155	62	1	1339	5	2000-08-15
810	62	1	1340	5	2000-06-29
156	62	1	1341	5	2000-08-28
553	62	1	1342	5	2000-08-30
157	62	1	1343	5	2000-08-31
351	62	1	1344	5	2000-12-06
127	62	1	1345	5	2001-01-07
730	62	1	1346	5	2001-01-11
128	62	1	1347	5	2001-01-18
811	62	1	1348	5	2001-01-29
812	62	1	1349	5	2001-02-12
228	62	1	1350	5	2001-03-03
382	62	1	1351	5	2001-03-10
159	62	1	1352	5	2001-03-19
735	62	1	1353	4	2001-03-30
160	62	1	1354	5	2001-04-28
813	62	1	1355	5	2001-05-17
194	62	1	1356	5	2001-06-25
391	62	1	1357	4	2001-07-01
814	62	1	1358	5	2001-07-11
800	62	1	1359	5	2001-07-12
320	62	1	1360	5	2001-08-02
163	62	1	1361	5	2001-08-25
739	62	1	1362	5	2001-09-23
388	62	1	1363	5	2001-10-25
742	62	1	1364	5	2002-09-01
815	62	1	1365	5	2003-02-27
747	62	1	1366	5	2003-08-15
342	62	1	1367	4	2003-11-13
749	62	1	1368	5	2004-09-04
27	62	1	1369	5	2000-09-15
816	62	1	1370	5	2004-12-19
817	62	1	1371	5	2004-12-19
817	62	1	1372	5	2005-01-09
55	62	1	1373	5	2005-01-17
818	62	1	1374	5	2005-02-04
165	62	1	1375	4	2005-09-03
817	62	1	1376	5	2005-12-19
35	62	1	1377	5	2006-07-29
819	62	1	1378	5	2008-04-27
741	62	1	1379	5	2000-09-22
220	62	1	1380	5	2009-05-12
820	62	1	1381	5	2010-01-28
821	62	1	1382	5	2010-03-24
200	62	1	1383	5	2011-03-27
39	62	1	1384	5	2011-05-24
822	62	1	1385	5	2000-10-02
759	62	1	1386	5	2000-07-06
167	62	1	1387	5	2000-10-05
823	62	1	1388	5	2000-11-02
321	62	1	1389	5	2000-11-11
427	63	1	1390	4	2001-02-26
27	63	1	1391	2	2001-07-15
824	63	1	1392	4	2002-03-15
238	64	1	1393	5	2001-02-26
825	64	1	1394	3	2001-04-20
826	64	1	1395	4	2005-02-22
105	64	1	1396	4	2007-05-18
827	64	1	1397	4	2008-02-03
106	64	1	1398	5	2008-07-17
356	64	1	1399	2	2009-12-19
828	65	1	1400	4	2000-06-12
829	65	1	1401	1	2000-06-13
161	65	1	1402	5	2000-07-12
464	65	1	1403	4	2000-07-12
830	65	1	1404	5	2000-07-15
242	65	1	1405	1	2000-07-24
8	65	1	1406	4	2000-07-25
80	65	1	1407	4	2000-07-27
86	65	1	1408	4	2000-08-04
67	65	1	1409	4	2000-08-25
730	65	1	1410	4	2000-11-26
334	65	1	1411	5	2000-11-30
831	65	1	1412	4	2000-12-26
716	65	1	1413	4	2001-01-03
428	65	1	1414	3	2001-01-08
731	65	1	1415	4	2001-02-02
542	65	1	1416	4	2001-02-13
374	65	1	1417	5	2001-03-23
832	65	1	1418	5	2001-04-12
249	65	1	1419	5	2001-04-13
833	65	1	1420	4	2001-04-17
834	65	1	1421	5	2001-04-23
354	65	1	1422	4	2001-04-30
835	65	1	1423	5	2001-05-07
168	65	1	1424	5	2001-05-12
83	65	1	1425	4	2001-05-13
461	65	1	1426	5	2001-05-19
836	65	1	1427	4	2001-05-26
836	65	1	1428	4	2001-05-26
837	65	1	1429	5	2001-05-26
838	65	1	1430	4	2001-06-12
499	65	1	1431	5	2001-07-06
247	65	1	1432	5	2001-07-18
733	65	1	1433	5	2001-09-01
74	65	1	1434	4	2001-09-19
701	65	1	1435	5	2001-10-10
163	65	1	1436	4	2001-11-17
839	65	1	1437	5	2001-11-24
840	65	1	1438	4	2002-01-24
510	65	1	1439	5	2003-02-27
841	65	1	1440	5	2003-07-20
842	65	1	1441	5	2004-04-10
843	65	1	1442	5	2004-09-29
147	65	1	1443	5	2009-01-12
844	65	1	1444	5	2009-08-11
62	65	1	1445	5	2009-09-19
278	65	1	1446	4	2009-11-12
318	65	1	1447	5	2000-10-02
205	65	1	1448	5	2000-10-06
321	66	1	1449	5	2001-04-17
845	66	1	1450	4	2006-08-13
846	67	1	1451	4	2000-08-14
369	67	1	1452	4	2001-01-16
27	67	1	1453	4	2001-01-22
847	67	1	1454	5	2001-01-27
416	67	1	1455	3	2001-01-29
848	67	1	1456	5	2001-02-02
849	67	1	1457	3	2001-02-04
425	67	1	1458	4	2001-02-21
850	67	1	1459	4	2001-03-01
716	67	1	1460	4	2001-04-30
555	67	1	1461	5	2001-05-29
182	67	1	1462	4	2001-06-05
851	67	1	1463	4	2001-06-06
852	67	1	1464	4	2001-07-19
374	67	1	1465	5	2001-07-24
320	67	1	1466	5	2001-10-06
666	67	1	1467	5	2002-02-28
380	67	1	1468	5	2002-08-15
853	67	1	1469	4	2004-04-02
141	67	1	1470	5	2004-10-28
854	67	1	1471	5	2004-11-03
207	67	1	1472	5	2005-06-27
855	67	1	1473	5	2007-03-19
856	67	1	1474	5	2007-08-20
857	67	1	1475	5	2008-07-03
858	67	1	1476	5	2009-06-19
40	67	1	1477	3	2010-10-27
301	67	1	1478	5	2010-07-21
859	67	1	1479	4	2012-06-30
860	67	1	1480	4	2012-11-02
861	67	1	1481	4	2013-05-30
862	67	1	1482	4	2013-08-12
223	67	1	1483	5	2000-10-22
863	68	1	1484	1	2001-05-07
375	68	1	1485	3	2001-06-10
135	68	1	1486	3	2001-08-10
864	68	1	1487	3	2004-09-17
27	69	1	1488	5	2001-05-08
865	70	1	1489	2	2004-05-25
866	70	1	1490	3	2004-09-02
800	71	1	1491	4	2001-06-28
320	71	1	1492	3	2002-04-16
867	71	1	1493	3	2004-06-05
58	71	1	1494	3	2007-06-21
200	71	1	1495	1	2008-11-03
106	71	1	1496	1	2009-03-20
320	72	1	1497	4	2001-06-29
868	72	1	1498	5	2002-06-18
105	72	1	1499	5	2007-06-25
804	72	1	1500	4	2012-01-05
869	73	1	1501	4	2001-07-04
870	73	1	1502	4	2001-07-04
871	73	1	1503	3	2001-07-25
872	73	1	1504	4	2001-08-13
873	73	1	1505	5	2004-03-09
874	73	1	1506	4	2004-08-14
875	73	1	1507	4	2009-08-10
876	73	1	1508	2	2011-05-12
609	74	1	1509	4	2000-08-05
202	74	1	1510	3	2001-10-02
790	74	1	1511	4	2006-08-11
877	75	1	1512	4	2001-08-21
878	75	1	1513	5	2001-08-21
134	75	1	1514	5	2001-08-22
213	75	1	1515	4	2001-08-22
879	75	1	1516	4	2001-08-22
880	75	1	1517	3	2001-08-22
194	75	1	1518	4	2001-08-21
831	75	1	1519	5	2001-08-21
881	75	1	1520	4	2001-08-21
882	75	1	1521	5	2001-08-21
883	75	1	1522	5	2001-08-24
88	75	1	1523	5	2001-08-24
884	75	1	1524	1	2001-08-25
885	75	1	1525	5	2001-08-25
886	75	1	1526	4	2001-08-27
887	75	1	1527	2	2001-08-28
888	75	1	1528	4	2001-09-04
889	75	1	1529	5	2001-09-06
890	75	1	1530	5	2001-09-11
891	75	1	1531	4	2001-09-19
892	75	1	1532	5	2001-09-23
893	75	1	1533	4	2001-10-22
894	75	1	1534	5	2001-11-18
161	75	1	1535	3	2001-11-26
895	75	1	1536	5	2002-01-25
136	75	1	1537	3	2002-01-28
108	75	1	1538	3	2002-02-20
896	75	1	1539	3	2002-03-13
897	75	1	1540	5	2002-05-06
898	75	1	1541	5	2002-10-20
899	75	1	1542	4	2002-11-09
900	75	1	1543	5	2002-11-17
901	75	1	1544	3	2003-02-05
902	75	1	1545	3	2003-02-12
903	75	1	1546	5	2003-04-29
904	75	1	1547	4	2003-05-28
905	75	1	1548	5	2004-10-25
906	75	1	1549	4	2005-03-18
907	75	1	1550	4	2005-04-18
908	75	1	1551	4	2006-01-24
27	76	1	1552	3	2001-08-22
909	76	1	1553	2	2004-02-28
245	77	1	1554	3	2001-08-22
374	77	1	1555	1	2001-08-22
910	77	1	1556	5	2001-08-18
911	77	1	1557	3	2001-08-18
733	77	1	1558	4	2001-08-19
912	77	1	1559	4	2001-08-22
878	77	1	1560	3	2001-08-22
354	77	1	1561	1	2001-08-22
205	77	1	1562	3	2001-08-22
161	77	1	1563	3	2001-08-23
913	77	1	1564	3	2001-08-24
914	77	1	1565	4	2001-08-24
252	77	1	1566	1	2001-08-25
915	77	1	1567	4	2001-08-26
916	77	1	1568	5	2001-08-26
320	77	1	1569	4	2001-08-26
917	77	1	1570	2	2001-08-27
918	77	1	1571	4	2001-08-28
919	77	1	1572	3	2001-08-28
289	77	1	1573	4	2001-08-28
920	77	1	1574	5	2001-08-29
884	77	1	1575	3	2001-08-29
403	77	1	1576	5	2001-08-31
161	77	1	1577	3	2001-09-03
369	77	1	1578	5	2001-09-01
921	77	1	1579	4	2001-09-02
194	77	1	1580	4	2001-09-03
115	77	1	1581	2	2001-09-04
922	77	1	1582	1	2001-09-05
923	77	1	1583	4	2001-09-06
226	77	1	1584	5	2001-09-06
924	77	1	1585	1	2001-09-07
925	77	1	1586	5	2001-09-11
163	77	1	1587	4	2001-09-11
926	77	1	1588	2	2001-09-11
927	77	1	1589	4	2001-09-16
891	77	1	1590	5	2001-09-19
928	77	1	1591	4	2001-09-19
929	77	1	1592	1	2001-09-20
930	77	1	1593	3	2001-09-21
931	77	1	1594	5	2001-09-28
932	77	1	1595	2	2001-09-28
933	77	1	1596	3	2001-10-02
934	77	1	1597	5	2001-10-16
497	77	1	1598	3	2001-10-30
935	77	1	1599	1	2001-11-11
27	77	1	1600	2	2001-11-17
936	77	1	1601	4	2002-01-24
182	77	1	1602	4	2002-02-22
937	77	1	1603	4	2002-04-26
938	77	1	1604	2	2002-07-07
939	77	1	1605	2	2002-07-30
136	77	1	1606	2	2002-08-05
940	77	1	1607	5	2002-11-02
899	77	1	1608	4	2002-11-18
941	77	1	1609	3	2003-07-13
942	77	1	1610	4	2005-01-14
943	77	1	1611	3	2011-11-16
944	78	1	1612	4	2001-10-23
98	78	1	1613	5	2004-03-25
945	78	1	1614	5	2005-12-25
946	78	1	1615	5	2006-04-21
947	78	1	1616	5	2007-03-25
60	78	1	1617	4	2007-04-12
948	78	1	1618	5	2007-04-24
949	78	1	1619	5	2007-09-20
41	78	1	1620	5	2010-08-17
138	79	1	1621	5	2001-11-06
950	79	1	1622	5	2004-04-27
951	79	1	1623	5	2006-08-31
952	79	1	1624	4	2006-09-02
953	79	1	1625	3	2007-11-20
188	79	1	1626	5	2008-10-08
106	79	1	1627	3	2009-03-04
39	79	1	1628	5	2009-08-13
562	79	1	1629	2	2010-02-03
392	80	1	1630	5	2002-01-03
954	80	1	1631	4	2003-03-03
955	80	1	1632	4	2004-02-06
98	80	1	1633	5	2004-02-10
956	80	1	1634	3	2005-04-19
957	80	1	1635	3	2006-01-29
144	80	1	1636	3	2006-02-21
106	80	1	1637	4	2009-03-24
958	80	1	1638	4	2009-06-13
959	80	1	1639	4	2009-07-05
41	80	1	1640	5	2010-07-02
960	81	1	1641	5	2002-01-09
961	81	1	1642	5	2003-01-14
962	81	1	1643	5	2003-12-20
963	81	1	1644	5	2005-01-15
964	82	1	1645	1	2000-07-12
965	82	1	1646	5	2000-07-20
8	82	1	1647	4	2000-08-07
966	82	1	1648	4	2000-11-29
127	82	1	1649	4	2001-01-10
19	82	1	1650	5	2001-02-01
27	82	1	1651	4	2001-08-31
967	82	1	1652	5	2002-01-24
968	82	1	1653	5	2002-10-26
969	82	1	1654	4	2003-04-01
970	82	1	1655	5	2003-05-07
971	82	1	1656	3	2003-05-26
747	82	1	1657	4	2003-08-07
972	82	1	1658	4	2003-11-28
747	82	1	1659	3	2004-03-28
973	82	1	1660	3	2006-09-22
974	82	1	1661	3	2008-11-19
106	82	1	1662	3	2008-12-10
975	82	1	1663	3	2009-01-26
224	82	1	1664	4	2000-07-10
976	83	1	1665	4	2002-07-03
289	83	1	1666	5	2002-07-04
977	83	1	1667	4	2002-07-05
978	83	1	1668	5	2002-07-05
115	83	1	1669	4	2002-07-06
95	83	1	1670	4	2002-07-06
938	83	1	1671	5	2002-07-07
380	83	1	1672	5	2002-07-08
979	83	1	1673	4	2002-07-08
980	83	1	1674	5	2002-07-08
981	83	1	1675	5	2002-07-09
982	83	1	1676	4	2002-07-11
983	83	1	1677	5	2002-07-11
664	83	1	1678	5	2002-07-11
984	83	1	1679	5	2002-07-12
985	83	1	1680	4	2002-07-15
986	83	1	1681	4	2002-07-17
987	83	1	1682	3	2002-07-22
988	83	1	1683	5	2002-07-23
989	83	1	1684	5	2002-07-24
990	83	1	1685	2	2002-07-24
991	83	1	1686	5	2002-07-25
920	83	1	1687	5	2002-07-25
170	83	1	1688	4	2002-07-31
437	83	1	1689	5	2002-08-01
992	83	1	1690	5	2002-08-01
993	83	1	1691	2	2002-08-03
994	83	1	1692	4	2002-08-05
995	83	1	1693	3	2002-08-08
996	83	1	1694	3	2002-08-22
733	83	1	1695	5	2002-09-03
901	83	1	1696	4	2002-09-05
997	83	1	1697	4	2002-09-22
998	83	1	1698	5	2002-10-03
999	83	1	1699	4	2002-10-03
940	83	1	1700	5	2002-11-18
182	83	1	1701	4	2002-12-08
1000	83	1	1702	4	2002-12-09
1001	83	1	1703	4	2002-12-18
1002	83	1	1704	5	2003-01-22
409	83	1	1705	4	2003-02-12
1003	83	1	1706	5	2003-03-08
1004	83	1	1707	5	2003-03-22
1005	83	1	1708	5	2003-03-30
1006	83	1	1709	4	2003-03-30
1007	83	1	1710	5	2003-04-29
1008	83	1	1711	4	2003-08-06
1009	83	1	1712	5	2003-08-07
1010	83	1	1713	3	2003-11-24
163	83	1	1714	4	2004-01-13
1011	83	1	1715	4	2004-02-07
842	83	1	1716	3	2004-08-25
397	83	1	1717	5	2004-09-06
1012	83	1	1718	4	2004-11-03
1013	83	1	1719	4	2005-01-19
1014	83	1	1720	4	2005-01-20
35	83	1	1721	4	2005-01-24
1015	83	1	1722	5	2005-04-03
1016	83	1	1723	5	2005-04-11
1017	83	1	1724	2	2006-09-29
1018	83	1	1725	4	2008-03-25
299	83	1	1726	4	2009-03-08
1019	83	1	1727	4	2011-06-05
388	84	1	1728	4	2003-03-12
452	84	1	1729	2	2005-08-13
60	84	1	1730	5	2006-05-06
439	84	1	1731	4	2006-11-19
146	84	1	1732	5	2007-12-18
454	84	1	1733	4	2008-11-26
444	84	1	1734	5	2011-02-17
1020	84	1	1735	4	2012-08-10
1021	85	1	1736	4	2002-08-08
1022	85	1	1737	4	2002-08-15
976	85	1	1738	1	2002-08-31
27	85	1	1739	3	2002-09-13
1023	85	1	1740	4	2002-09-13
289	85	1	1741	4	2002-09-14
1024	85	1	1742	3	2002-09-14
1025	85	1	1743	4	2002-09-14
115	85	1	1744	4	2002-09-16
1026	85	1	1745	5	2002-09-16
1027	85	1	1746	4	2002-09-16
161	85	1	1747	5	2002-09-16
983	85	1	1748	3	2002-09-17
1028	85	1	1749	4	2002-09-18
1029	85	1	1750	4	2002-09-19
1030	85	1	1751	3	2002-09-29
150	85	1	1752	5	2002-10-02
1031	85	1	1753	5	2002-10-03
1032	85	1	1754	5	2002-10-05
1033	85	1	1755	2	2002-10-08
1034	85	1	1756	4	2002-10-10
1035	85	1	1757	5	2002-10-11
1036	85	1	1758	5	2002-10-12
1037	85	1	1759	2	2002-10-15
1038	85	1	1760	4	2002-10-16
1038	85	1	1761	4	2002-10-16
1039	85	1	1762	5	2002-10-18
1040	85	1	1763	4	2002-10-20
1041	85	1	1764	4	2002-10-20
1042	85	1	1765	5	2002-10-22
1043	85	1	1766	5	2002-11-01
1044	85	1	1767	3	2002-11-20
1045	85	1	1768	5	2002-12-01
395	85	1	1769	4	2002-12-08
982	85	1	1770	2	2002-12-11
1046	85	1	1771	5	2002-12-12
1047	85	1	1772	4	2002-12-25
1048	85	1	1773	3	2003-01-04
1002	85	1	1774	3	2003-02-11
182	85	1	1775	4	2003-03-30
1049	85	1	1776	5	2003-04-10
327	85	1	1777	3	2003-04-20
1050	85	1	1778	2	2003-04-21
1051	85	1	1779	5	2003-05-06
1052	85	1	1780	4	2003-05-21
1053	85	1	1781	2	2003-06-24
1054	85	1	1782	4	2003-08-07
1055	85	1	1783	4	2003-09-15
1056	85	1	1784	2	2003-09-18
1057	85	1	1785	1	2003-10-01
1058	85	1	1786	3	2003-11-18
1059	85	1	1787	4	2004-01-05
1060	85	1	1788	5	2004-01-05
681	85	1	1789	4	2004-02-04
163	85	1	1790	2	2004-02-08
1061	85	1	1791	1	2004-06-10
1062	85	1	1792	4	2004-06-23
513	85	1	1793	4	2004-08-26
1063	85	1	1794	5	2004-08-29
1064	85	1	1795	5	2004-08-31
1065	85	1	1796	4	2004-09-23
1066	85	1	1797	5	2005-09-27
1067	85	1	1798	2	2006-01-04
957	85	1	1799	4	2006-01-26
1068	85	1	1800	4	2008-01-15
1069	85	1	1801	5	2009-05-03
1070	85	1	1802	4	2011-09-26
1027	86	1	1803	4	2002-08-27
1071	86	1	1804	4	2002-08-27
1072	86	1	1805	2	2002-08-29
27	86	1	1806	4	2002-08-29
1073	86	1	1807	2	2002-08-31
1074	86	1	1808	4	2002-09-02
161	86	1	1809	4	2002-09-04
388	86	1	1810	5	2002-09-04
1075	86	1	1811	4	2002-09-06
824	86	1	1812	5	2003-01-21
182	86	1	1813	3	2003-03-13
1076	86	1	1814	3	2003-03-24
108	86	1	1815	2	2003-04-17
461	86	1	1816	3	2003-06-18
1077	86	1	1817	2	2003-07-13
1078	86	1	1818	3	2003-11-20
788	86	1	1819	5	2004-07-23
35	86	1	1820	4	2004-09-25
1079	86	1	1821	2	2004-12-03
1080	86	1	1822	4	2006-01-29
356	86	1	1823	4	2009-07-30
176	86	1	1824	5	2009-07-31
40	86	1	1825	3	2010-08-29
1081	87	1	1826	3	2002-10-16
1082	87	1	1827	2	2004-10-13
1073	88	1	1828	3	2003-01-11
1083	88	1	1829	4	2003-01-12
1084	88	1	1830	3	2003-01-13
1042	88	1	1831	4	2003-01-14
940	88	1	1832	5	2003-01-15
1085	88	1	1833	2	2003-01-19
1086	88	1	1834	3	2003-01-21
437	88	1	1835	4	2003-01-22
1087	88	1	1836	3	2003-01-28
1088	88	1	1837	2	2003-03-01
841	88	1	1838	4	2003-04-07
1089	88	1	1839	3	2003-05-13
1090	88	1	1840	3	2003-10-23
1091	88	1	1841	2	2003-10-25
1092	88	1	1842	5	2003-12-05
1093	88	1	1843	3	2004-09-27
439	88	1	1844	3	2006-11-22
1094	88	1	1845	3	2007-02-15
356	88	1	1846	5	2007-08-28
1095	88	1	1847	2	2008-04-09
176	88	1	1848	4	2009-07-31
1096	88	1	1849	5	2010-03-01
824	89	1	1850	4	2003-01-29
1097	89	1	1851	4	2003-02-03
1098	89	1	1852	4	2003-03-03
1099	89	1	1853	5	2003-05-02
1100	89	1	1854	5	2005-09-25
1088	90	1	1855	3	2003-03-07
1101	90	1	1856	5	2003-03-08
1102	90	1	1857	1	2003-03-14
1103	90	1	1858	4	2003-03-14
1104	90	1	1859	3	2003-07-25
130	90	1	1860	5	2003-08-28
1105	90	1	1861	4	2003-09-12
1106	90	1	1862	2	2003-10-15
1107	90	1	1863	4	2004-03-28
1108	90	1	1864	5	2005-09-07
1109	90	1	1865	4	2006-03-01
1110	90	1	1866	1	2008-11-22
1111	90	1	1867	4	2010-04-18
409	90	1	1868	4	2011-02-14
1112	91	1	1869	5	2003-05-21
1050	91	1	1870	5	2003-05-22
682	91	1	1871	4	2003-06-26
1113	91	1	1872	5	2003-08-12
1029	91	1	1873	4	2003-08-15
1114	91	1	1874	5	2003-08-31
1115	91	1	1875	4	2003-10-03
1116	91	1	1876	5	2003-10-18
1117	91	1	1877	4	2003-12-01
1118	91	1	1878	5	2004-02-28
1119	91	1	1879	5	2004-06-07
1120	91	1	1880	4	2004-07-21
817	91	1	1881	4	2005-01-09
1121	91	1	1882	5	2005-01-24
1122	91	1	1883	5	2005-05-31
1123	91	1	1884	5	2005-08-17
1124	91	1	1885	5	2006-05-03
1125	91	1	1886	3	2006-07-10
1126	91	1	1887	4	2007-06-05
59	91	1	1888	4	2007-07-14
794	91	1	1889	5	2007-09-14
1127	91	1	1890	5	2007-09-15
298	91	1	1891	5	2008-07-25
208	91	1	1892	4	2008-09-16
1128	91	1	1893	5	2008-11-17
1129	91	1	1894	4	2010-01-17
40	91	1	1895	3	2010-10-18
1112	92	1	1896	5	2003-05-22
682	92	1	1897	4	2003-05-23
1130	92	1	1898	5	2003-05-26
1131	92	1	1899	4	2003-05-27
1132	92	1	1900	4	2003-05-27
733	92	1	1901	2	2003-06-03
1133	92	1	1902	5	2003-06-04
1134	92	1	1903	5	2003-07-12
1135	92	1	1904	5	2003-07-15
1136	92	1	1905	3	2003-07-23
1137	92	1	1906	5	2003-08-24
1138	92	1	1907	5	2003-11-10
1139	92	1	1908	4	2004-01-16
1140	92	1	1909	4	2004-03-08
115	92	1	1910	3	2004-04-14
1141	92	1	1911	5	2004-05-03
1142	92	1	1912	4	2004-08-21
747	92	1	1913	5	2004-09-10
1143	92	1	1914	4	2004-10-06
842	92	1	1915	4	2004-12-17
1144	92	1	1916	5	2005-03-01
439	92	1	1917	4	2006-11-19
1145	92	1	1918	3	2009-10-20
301	92	1	1919	4	2010-07-23
1146	92	1	1920	4	2011-09-05
978	93	1	1921	3	2002-06-07
1147	93	1	1922	5	2002-06-10
1148	93	1	1923	3	2002-06-10
1149	93	1	1924	4	2002-06-18
1150	93	1	1925	5	2002-06-20
205	93	1	1926	5	2002-07-05
940	93	1	1927	4	2002-09-26
1071	93	1	1928	2	2002-10-17
1151	93	1	1929	5	2002-10-19
115	93	1	1930	2	2002-11-09
1152	93	1	1931	2	2002-11-11
182	93	1	1932	2	2002-11-20
1153	93	1	1933	2	2002-12-18
1116	93	1	1934	5	2003-04-26
320	93	1	1935	4	2003-06-01
1154	93	1	1936	1	2004-02-08
207	93	1	1937	2	2004-03-13
1155	93	1	1938	2	2004-06-11
409	93	1	1939	3	2004-11-05
1156	93	1	1940	3	2006-10-26
200	93	1	1941	2	2009-11-16
1068	93	1	1942	4	2010-02-14
1157	94	1	1943	3	2003-06-29
1158	94	1	1944	5	2003-07-01
1159	94	1	1945	5	2003-08-04
1160	94	1	1946	4	2003-10-23
561	94	1	1947	4	2006-03-14
1161	94	1	1948	5	2009-10-26
1075	95	1	1949	1	2004-01-29
1162	95	1	1950	1	2004-06-08
409	95	1	1951	1	2004-05-27
1163	95	1	1952	1	2004-06-30
1164	95	1	1953	3	2004-08-27
1165	95	1	1954	2	2006-10-14
1166	96	1	1955	5	2004-02-29
1167	96	1	1956	4	2006-07-02
821	96	1	1957	4	2010-03-24
1168	97	1	1958	5	2004-04-29
1169	97	1	1959	5	2005-01-11
1170	97	1	1960	5	2005-09-02
1171	97	1	1961	5	2006-11-11
1172	97	1	1962	5	2008-02-17
819	97	1	1963	5	2008-04-27
1173	97	1	1964	5	2008-11-06
804	97	1	1965	4	2011-08-10
1174	98	1	1966	5	2004-03-17
1175	98	1	1967	3	2004-03-23
1176	98	1	1968	5	2004-04-19
1177	98	1	1969	5	2004-04-20
1178	98	1	1970	5	2004-04-21
103	98	1	1971	5	2004-04-27
1179	98	1	1972	5	2004-05-03
1180	98	1	1973	5	2004-05-06
1181	98	1	1974	5	2004-05-09
1182	98	1	1975	5	2004-05-09
1183	98	1	1976	5	2004-05-12
1184	98	1	1977	5	2004-05-14
1185	98	1	1978	4	2004-05-15
1186	98	1	1979	4	2004-05-16
1187	98	1	1980	5	2004-05-17
1188	98	1	1981	5	2004-05-20
1189	98	1	1982	5	2004-06-08
1190	98	1	1983	5	2004-06-11
1191	98	1	1984	4	2004-07-06
1192	98	1	1985	4	2004-08-02
1193	98	1	1986	4	2004-08-24
1194	98	1	1987	5	2004-09-02
1195	98	1	1988	2	2004-09-28
1196	98	1	1989	5	2004-10-05
942	98	1	1990	5	2004-10-07
1197	98	1	1991	5	2004-10-14
1198	98	1	1992	5	2004-10-25
1199	98	1	1993	5	2004-11-09
182	98	1	1994	4	2004-12-14
1200	98	1	1995	5	2004-12-15
1201	98	1	1996	1	2005-05-08
1202	98	1	1997	5	2005-07-27
1203	98	1	1998	4	2005-09-20
1204	98	1	1999	5	2005-10-05
1205	98	1	2000	4	2005-10-22
[truncated: 70,665 more rows]
