# Supplementary material for: Recommendation system in social networks with topical attention and probabilistic matrix factorization
Source: PLoS One. 2019 Oct 31;14(10):e0223967. doi: 10.1371/journal.pone.0223967 (PMC6822766; doi:10.1371/journal.pone.0223967)
Supplement: S1 Dataset — (ZIP) [file pone.0223967.s002.zip › CiaoDVD/review-ratings.txt]

4064	21	3
931	27	4
1869	41	3
44	17	3
9370	26	4
2355	33	3
17616	40	4
17198	29	2
7802	35	4
6567	19	3
4315	27	4
5946	26	4
5032	27	4
5032	10	2
14753	27	4
17617	41	4
108	26	4
17618	27	4
1769	41	4
17619	9	4
867	30	2
4218	17	3
1073	27	4
1732	22	3
2254	35	4
2038	41	4
5032	34	2
5530	41	3
17620	26	4
5032	18	3
14160	36	2
5032	11	2
17621	29	2
1203	30	2
1036	32	2
5167	26	4
44	20	3
17622	12	4
17623	16	3
17624	14	3
17625	21	1
17626	35	4
170	8	4
409	27	4
979	33	2
14788	15	2
182	32	2
17627	2	4
17628	1	1
17629	35	4
17630	41	4
17631	26	4
3119	35	4
2684	37	3
17632	33	3
14828	19	4
17621	30	2
13914	35	4
17623	3	2
3228	35	4
16282	26	4
14871	29	4
8076	35	4
169	45	3
17633	8	2
17623	12	3
1107	34	2
5263	32	3
60	35	4
17634	27	4
1234	33	2
411	46	1
17635	9	4
17636	9	4
16823	40	4
17637	32	3
17638	33	2
17639	14	2
5472	35	4
1203	35	4
957	36	2
17640	7	2
6321	7	1
19	20	3
6296	26	4
2102	41	4
1107	24	1
17641	35	4
17642	35	4
46	45	1
17643	30	2
11939	28	1
17644	22	3
1203	39	3
556	22	3
17645	9	3
15256	35	4
17646	31	2
4315	26	3
867	31	2
3640	16	4
15025	30	5
3795	17	3
14828	25	3
2399	35	4
2610	22	3
1448	35	4
301	41	4
776	26	4
9649	13	2
8804	9	3
11954	16	3
17647	21	4
17633	2	2
17648	14	2
108	25	3
7563	40	4
1	46	1
3804	11	4
108	5	2
6952	32	2
3909	26	4
8804	19	4
5068	27	4
17649	31	2
8804	26	3
14788	27	3
17650	37	4
14162	35	4
17651	22	4
247	19	3
4856	31	2
17086	26	4
3863	35	4
682	33	2
249	18	4
2812	35	4
4966	26	4
7440	40	4
17652	35	4
17653	9	3
17654	36	2
9820	35	4
17623	42	2
17655	22	2
1452	41	4
17656	19	4
17657	33	3
6567	12	3
2665	35	4
5913	26	4
17658	43	4
67	26	4
897	30	2
17659	29	2
13533	35	4
2575	40	4
44	19	3
17660	26	4
17661	29	3
17662	29	1
2479	36	2
17621	31	2
17623	38	2
130	26	4
17663	46	4
1081	30	2
628	21	4
98	29	3
17664	35	4
1029	30	2
16139	18	3
17665	12	4
17666	14	3
1805	35	4
23	43	3
17667	18	4
2299	44	3
658	25	3
5032	24	2
17667	28	4
17668	41	4
17669	26	4
15622	38	1
863	22	3
8921	19	4
4673	40	4
108	17	3
503	26	4
17670	27	4
4574	35	4
1226	31	2
979	29	2
5724	35	4
1163	33	2
26	27	4
5563	35	4
17671	19	4
17672	17	4
825	3	3
14688	29	2
17673	26	4
6567	16	4
1782	40	4
6567	25	4
11954	26	3
26	18	3
17623	14	3
17674	35	4
17675	12	2
5746	40	4
4499	35	4
1107	46	2
4181	26	4
17676	46	1
5114	26	4
1107	22	3
14788	19	3
556	19	4
126	17	2
35	33	2
17623	17	3
17677	14	4
17678	26	4
13204	40	4
17679	26	4
17623	1	2
17680	19	4
14431	22	2
3485	41	4
5538	25	3
17623	11	2
3681	1	3
13275	30	2
5211	32	3
17681	27	3
17682	35	4
17633	12	2
5530	31	2
238	44	3
17683	30	2
322	37	4
17648	19	2
17648	43	2
5032	16	3
247	21	4
10927	40	5
4499	9	2
6567	18	3
17684	32	2
6567	26	4
17685	19	4
13284	39	3
372	29	3
17686	45	3
4654	35	4
17687	26	4
170	2	4
14753	19	3
17688	5	2
9445	31	2
98	46	2
17689	9	4
5074	27	4
10517	35	4
17690	18	4
1863	41	4
5294	28	1
17633	9	3
17691	30	2
17692	45	1
17693	18	4
17648	2	2
1203	36	2
182	23	3
825	17	3
17694	17	4
17695	45	1
2699	36	2
5032	26	4
17633	11	2
1107	38	2
17623	29	2
17626	40	4
866	36	3
17696	5	3
980	40	4
390	26	4
17697	14	3
17698	14	4
17699	27	4
23	19	3
13561	40	4
7858	35	4
13284	40	4
17700	26	4
13536	35	4
17701	26	4
1393	30	2
23	2	3
5909	33	2
5905	41	4
7201	35	4
1260	30	2
3986	26	4
3503	40	5
317	26	3
626	17	3
3500	40	4
3591	35	4
1732	24	1
2684	28	2
6308	22	3
4201	26	4
5032	42	2
626	16	4
226	19	4
17702	27	4
2479	35	4
626	19	4
6567	2	3
356	40	4
40	41	4
17703	27	4
17704	25	3
5138	22	3
1732	10	2
95	26	4
17705	26	4
98	45	2
4396	30	2
6567	27	4
867	32	3
986	35	4
17706	40	4
17707	26	4
17708	42	2
1979	40	5
9649	26	4
17709	12	3
9312	19	4
3450	41	4
7563	41	4
130	19	3
5032	14	3
5032	19	4
13284	41	4
6567	14	3
1769	40	4
17660	27	4
17643	33	3
5138	23	4
17710	14	2
1674	41	4
493	19	4
532	18	4
8804	18	3
5032	37	3
17711	8	4
17712	31	2
17713	14	3
5408	35	4
17623	34	2
17623	46	2
2109	40	4
19	27	4
5032	6	2
12220	35	4
17623	5	2
1052	29	2
925	26	4
3652	46	3
17714	14	3
6308	19	4
17623	6	2
7015	36	2
17322	33	2
115	26	4
1	45	4
17715	40	4
5114	18	3
1588	35	4
17716	8	3
14588	9	4
17648	45	2
3383	35	4
1655	36	2
2467	35	4
866	33	3
10564	35	4
44	16	3
9413	26	4
6321	10	1
5312	35	4
8972	26	4
17717	9	4
4952	35	4
17718	26	4
108	3	3
17633	16	2
17719	9	3
4317	31	2
8076	29	2
2134	40	4
6567	37	2
7428	40	4
14788	9	3
347	18	4
17720	14	4
1361	35	4
17648	22	2
3033	40	4
269	29	2
1648	35	4
7715	26	4
4890	26	4
355	35	4
17648	9	2
17629	40	4
17721	35	4
17648	27	2
5790	20	4
6264	30	2
17722	33	2
1081	26	4
416	23	4
1107	42	2
14857	26	4
108	43	2
5114	37	3
3954	21	3
17723	35	4
307	45	2
8019	35	3
6567	44	3
4315	19	3
5875	41	4
11352	19	4
17648	5	2
17633	43	2
14836	25	3
1107	28	1
17683	29	3
1498	35	4
4654	36	2
17633	23	2
43	45	3
17623	10	2
17724	45	4
1068	40	4
12689	18	3
17648	37	2
98	35	4
4890	32	3
17725	41	4
108	16	3
2157	17	3
3912	35	4
1498	29	2
14788	26	3
119	40	4
6251	25	3
5032	15	2
108	14	3
8712	27	3
5032	38	2
5968	32	2
1493	35	4
427	22	2
17618	19	4
17726	26	3
17727	18	4
17728	56	4
13873	59	3
1422	51	3
2564	61	3
1361	62	4
2313	57	4
17729	57	4
12073	49	2
866	57	4
866	55	4
17730	61	4
3309	58	4
1163	53	4
17731	62	4
13865	56	3
7771	53	4
1203	59	3
17732	60	4
5228	53	4
3252	60	4
4750	60	4
5905	61	4
14929	57	4
4125	50	3
2561	58	4
17733	54	2
17734	62	3
17642	57	4
17721	57	4
17735	50	4
6652	53	4
2582	52	3
12557	60	4
1422	53	4
6952	52	4
17736	57	4
17737	53	4
1343	61	4
4875	62	4
1601	59	3
4160	62	4
17738	51	5
17739	49	3
17740	62	4
17741	58	4
3472	58	4
17742	58	4
4654	51	3
17732	61	4
17660	53	4
12666	57	4
2389	60	4
17743	61	4
2134	62	4
2827	58	4
1203	56	3
3607	62	4
3496	61	4
1723	62	4
10564	57	4
17626	60	4
1469	56	4
7201	58	4
2413	60	4
2966	58	4
867	49	2
3348	57	4
2467	53	4
355	56	3
5380	55	3
17744	57	4
355	53	4
15217	53	4
4856	57	4
4213	57	4
6926	53	4
17745	48	3
17746	58	4
1068	57	4
2509	57	4
17747	53	4
53	48	3
945	56	3
2074	62	4
2035	62	4
6128	50	3
50	52	4
331	53	4
48	49	3
17748	57	4
5724	60	4
17659	48	3
12574	58	4
35	56	4
3099	58	4
2355	48	4
1674	60	4
14810	53	4
867	51	3
1107	53	4
13873	57	4
17749	57	4
1574	60	4
7085	57	4
5413	58	4
5294	58	4
1768	58	4
1203	61	3
897	60	4
279	62	4
5538	48	3
17750	59	3
17751	57	4
1361	60	4
16583	62	3
2063	62	4
17752	56	4
17753	53	5
17754	51	4
17025	50	3
5530	56	3
5002	53	4
13769	50	3
3099	60	4
1334	56	3
13275	54	2
5787	61	4
1662	61	4
12143	50	3
1443	58	4
4654	53	4
16058	61	4
1911	62	4
98	53	4
1222	50	3
1306	53	4
866	60	4
13673	61	4
17755	62	4
4218	61	4
5285	56	4
2259	60	4
1438	58	4
6854	57	4
2594	59	2
2201	57	4
2033	62	4
7201	60	4
3324	57	5
1343	60	4
3383	60	4
1607	61	4
17756	62	4
2536	61	4
17757	53	4
8076	53	4
17758	58	4
1260	48	3
7088	56	4
3399	57	5
13536	57	4
3484	61	4
119	62	4
2366	58	4
5266	49	2
17750	51	4
4524	59	2
17759	58	4
7073	57	5
17626	57	4
867	48	3
5166	58	4
1257	62	4
355	57	3
17226	53	4
13914	58	4
6652	55	3
3912	60	4
1405	57	4
17760	51	4
5472	56	4
17761	51	4
14063	57	4
17762	62	3
17763	57	4
53	51	3
4654	52	4
10801	58	4
4234	49	2
17764	60	4
9749	56	4
1575	60	4
2575	62	4
9281	58	4
17765	51	5
12053	51	4
269	53	4
17766	60	4
13533	58	4
3602	62	4
5228	58	4
17767	57	4
3584	62	4
9281	53	4
1220	62	3
7085	53	4
17768	60	4
17769	53	4
5315	51	4
17770	57	4
1234	54	2
4193	53	4
17025	51	3
8076	57	4
5724	61	4
10894	61	4
2775	62	4
1492	53	4
14988	51	4
17771	61	4
17772	48	3
17773	62	4
4574	56	4
17774	53	4
1574	61	4
7227	62	4
355	51	3
12386	61	4
866	53	4
327	50	2
17775	53	4
17776	62	4
6065	48	4
5546	61	4
343	50	2
17777	53	4
17730	60	4
17768	61	3
13222	62	4
4627	57	5
8076	52	4
3601	62	4
5787	62	4
3792	61	4
17778	57	4
957	59	3
14810	55	3
957	57	4
1203	54	2
10343	57	4
437	61	4
17626	58	4
5494	57	5
11670	53	4
14126	62	4
1203	58	4
17750	53	4
3213	53	4
15507	53	4
1203	55	3
5266	51	3
17779	49	2
17780	57	4
2758	55	4
2561	62	3
9441	52	4
17781	57	4
17782	53	4
772	62	4
980	62	4
4654	50	3
17750	52	4
1257	57	3
409	53	4
1906	57	5
17783	53	5
1732	55	3
13284	56	4
4623	56	3
17638	53	4
2259	61	4
1828	58	4
1260	54	2
17616	60	4
4193	48	3
12792	57	4
807	57	4
15622	57	4
9441	51	3
40	62	4
3383	57	4
7307	59	2
57	53	5
1438	62	4
2467	50	3
329	58	4
17784	51	5
9798	55	3
1260	53	4
2416	57	5
17772	47	3
2920	52	4
1906	58	4
16079	58	4
5188	57	4
15942	61	4
14851	47	3
7890	56	4
1333	62	4
17785	59	3
1052	48	3
3383	58	4
15697	51	3
3525	62	3
3252	61	4
1769	62	4
3710	50	3
8585	49	2
13365	48	3
1675	56	3
15771	53	4
8391	47	3
4654	58	4
1607	60	4
6321	49	2
3383	61	3
12445	48	4
13533	57	4
2366	53	5
17786	61	4
7201	61	4
17787	53	4
17788	57	4
1203	60	4
3304	60	4
4396	55	3
17691	48	3
4583	58	4
2759	53	4
1443	56	4
866	52	4
207	53	4
4574	60	4
13995	56	4
4403	53	3
17748	51	4
53	52	3
1203	51	3
48	47	2
5796	57	3
17789	59	3
1561	56	3
6321	53	5
17790	62	4
867	53	4
2445	57	4
6538	53	5
13275	57	4
17791	58	4
4654	57	4
3484	60	4
409	54	2
9791	55	3
6754	53	4
4613	62	4
14905	55	4
553	51	3
17792	51	3
5180	53	4
14862	53	4
1343	58	4
17793	53	4
3347	52	4
103	53	4
2618	57	4
2366	57	4
12073	51	3
6954	57	5
5315	55	4
8563	56	4
4297	48	4
1260	58	4
17794	49	2
5277	53	4
17795	61	4
17796	48	3
3252	57	4
1203	57	4
6926	50	4
17797	47	3
2000	53	4
7082	49	2
17798	48	3
4354	51	4
17799	62	4
2536	60	4
16383	47	4
6926	52	3
1127	60	4
1081	74	4
163	69	4
4067	71	4
17800	69	4
17801	73	4
1732	67	4
17802	69	4
3727	63	3
16968	70	3
88	73	4
9310	74	4
11504	69	4
130	67	3
849	65	4
9063	73	4
4064	66	2
487	67	4
17803	74	4
6108	64	4
108	74	4
533	67	4
3954	70	3
2810	67	4
11322	69	4
17804	63	2
17805	74	4
317	68	3
44	63	3
103	65	4
5150	74	4
3618	70	3
7835	66	2
3640	74	4
17806	63	4
4136	74	4
16968	68	2
5914	73	4
14828	66	3
382	69	4
3648	69	4
17807	72	4
6220	73	4
16968	66	2
4994	71	4
1732	74	4
8661	67	3
44	66	3
4063	66	1
1732	66	3
44	64	3
17808	71	3
5538	70	3
17809	71	4
17810	73	4
15238	66	2
4064	65	4
3206	74	4
17811	64	4
3640	69	4
163	74	4
1732	71	4
372	74	4
3727	64	4
65	64	1
3795	66	3
16968	63	3
16968	64	1
14828	73	4
264	69	4
3777	73	4
4181	74	4
17812	64	4
182	74	4
5538	69	4
493	67	4
3917	66	2
733	66	2
64	63	4
3872	67	4
256	70	3
5167	73	4
389	74	4
17086	74	4
9186	65	3
2610	67	4
897	74	4
2299	67	3
5538	73	4
6343	74	4
370	70	2
9291	71	4
67	74	4
17813	70	4
4895	74	4
17814	73	4
9820	66	2
17810	69	4
7685	69	4
382	71	4
27	74	4
3795	67	4
65	63	2
17815	65	4
925	74	4
17816	78	2
44	88	4
17817	75	4
17818	98	4
1819	104	4
2299	89	3
17665	88	4
17810	99	4
8076	101	4
3191	101	4
44	94	3
15323	97	4
17819	101	4
9231	92	4
293	98	4
6321	99	3
17820	92	4
17821	92	4
182	92	4
17822	101	4
3912	101	4
12610	103	4
8217	82	3
2299	94	3
1203	104	4
81	75	2
4851	103	4
3795	93	2
372	98	4
7989	101	4
3795	92	4
17803	91	3
901	98	4
7835	96	4
17823	104	4
17824	86	4
1052	100	3
2254	98	4
14828	98	4
17825	77	4
11505	98	4
89	75	1
7201	103	4
8926	101	4
8585	101	4
1732	92	4
388	98	4
802	98	4
17826	92	3
10239	101	4
6305	96	4
17827	93	2
67	98	4
6251	95	2
493	89	4
3614	91	4
269	101	4
4125	100	3
17828	77	4
17829	94	4
5064	98	4
17827	103	4
4466	104	4
17716	86	3
17810	94	4
44	91	3
17830	101	4
17831	99	3
10569	100	4
5913	92	4
17832	101	3
605	77	3
9281	100	4
382	97	4
13275	99	2
17810	89	2
9281	101	4
17709	88	3
130	94	3
2467	101	4
5263	101	4
6308	92	4
17833	98	4
6652	101	4
825	87	4
2582	79	3
5913	94	3
866	102	3
17834	84	3
17835	104	4
5412	103	4
94	92	4
17629	104	4
10683	101	4
5228	104	4
1222	79	3
4068	92	3
5228	103	4
6264	101	4
556	98	4
7428	104	4
17025	100	4
5881	101	4
2479	103	3
17616	104	4
13873	103	4
15614	101	4
539	97	3
1732	101	4
17836	77	4
316	96	4
98	100	4
14447	101	4
89	88	4
17837	97	4
249	94	4
12217	100	4
82	75	2
1052	98	4
17838	101	4
6308	98	4
3383	103	4
1081	98	4
17622	88	4
2162	96	4
1732	96	4
13284	104	4
2696	101	4
6347	99	3
13561	104	4
3656	102	3
507	92	4
6001	83	3
11848	102	3
556	92	4
3960	98	4
17839	91	4
17840	94	3
17728	104	4
226	77	4
5530	103	4
17841	101	4
17842	104	5
17843	75	4
556	91	3
17844	80	3
5032	98	4
628	94	3
6308	94	3
3616	91	3
17640	102	3
17810	98	4
5538	101	4
897	101	4
5538	95	2
6754	101	4
3795	91	3
229	91	3
2610	92	4
2299	98	4
14704	99	3
5563	103	4
957	103	4
17845	98	4
89	86	1
4125	101	4
17846	103	4
17847	101	4
17848	94	2
17849	101	4
14828	99	3
8394	75	4
1203	103	4
356	104	4
3640	97	4
17850	98	4
2684	99	3
17851	77	4
1052	102	3
5530	102	3
831	89	4
3640	96	4
4181	98	4
487	97	4
17852	86	4
625	89	3
6001	77	4
17626	103	4
8225	77	4
17621	93	2
14430	91	3
17809	91	4
17853	96	4
925	99	2
1657	104	4
5538	100	4
17854	86	3
74	98	4
2673	96	4
17855	78	2
986	101	4
6003	99	3
182	96	4
1915	104	4
2162	97	4
7563	104	4
1732	95	2
301	104	4
7872	103	4
348	98	4
2540	104	4
10317	103	4
17856	86	3
3033	104	4
2420	75	4
12508	75	4
2157	91	3
17857	77	4
5538	96	4
12012	101	4
5228	101	4
1349	100	4
17858	89	2
3214	101	4
17859	77	4
17860	101	4
2565	104	4
5138	94	3
6213	96	4
748	100	3
17861	99	3
17816	88	3
6259	95	2
190	97	4
17750	102	3
17862	103	4
89	77	3
748	101	4
1203	102	3
17863	101	4
925	98	4
6926	100	3
171	94	3
7835	101	4
3894	98	4
2254	96	4
8563	101	4
3440	99	3
5180	102	3
461	92	4
9247	96	4
1260	104	4
12184	101	4
382	94	4
1349	101	4
13415	102	3
78	77	3
8136	92	4
1498	101	4
1343	103	4
4136	98	4
857	104	4
6586	101	4
2610	91	3
5538	98	4
7857	102	3
4654	101	4
3726	96	4
12211	101	3
11900	91	3
134	96	4
1107	101	4
2299	92	4
17620	99	4
17864	102	3
866	109	3
13275	108	3
355	108	3
1053	107	4
330	110	4
17750	107	0
17865	107	4
5538	107	4
17748	107	4
17866	107	4
3309	109	3
17867	107	4
98	109	3
1203	108	3
9820	107	4
9390	107	4
866	107	4
1166	107	4
3912	107	4
1015	106	3
957	109	3
147	110	4
17868	107	5
17763	107	4
17869	107	4
17747	108	3
5294	107	4
17870	107	4
1203	110	4
142	107	4
17871	107	4
13533	109	3
2070	107	4
2970	109	3
7227	107	4
7032	107	4
2355	107	4
9954	108	3
17652	105	3
17872	107	4
17873	108	3
2843	105	2
1345	109	3
196	108	4
1143	107	4
15627	108	4
16809	110	4
17862	107	4
5407	107	4
2761	107	4
2843	107	3
13642	108	3
945	108	3
7307	108	4
17874	105	3
5128	107	4
17875	107	4
15152	107	4
17876	109	3
6345	105	2
13995	108	3
17750	108	0
5413	107	4
1844	107	4
17877	106	3
2843	106	3
5380	107	4
3322	107	4
17621	108	3
13284	110	4
9664	106	3
2252	108	3
13284	109	4
1015	107	3
182	107	0
17657	107	4
17652	106	3
1391	109	3
1401	108	3
10015	110	4
1444	108	3
110	109	3
17878	107	4
17846	107	4
13525	107	4
1343	109	3
17364	106	3
13275	107	4
17745	107	4
11024	107	4
7082	107	4
4654	108	3
1203	109	3
2765	108	4
14447	107	4
3500	109	3
17823	110	4
17879	105	3
5738	109	3
13673	110	4
9933	109	3
5228	107	4
269	107	4
2864	116	3
4804	115	4
3198	113	4
5315	114	4
866	115	4
2102	116	3
867	114	3
2299	112	4
771	115	4
17880	113	4
11900	112	4
7084	115	4
17768	115	4
2858	115	4
17810	113	4
840	113	4
17881	113	4
7771	114	4
2140	115	4
17882	113	4
7715	113	4
13284	115	4
7270	115	4
409	113	4
386	113	4
3615	112	4
772	116	4
897	115	4
348	113	4
2365	114	4
1860	116	3
17883	115	4
716	112	4
15172	112	4
731	112	4
11939	113	4
11980	111	3
355	114	4
3912	113	4
876	111	4
4152	116	4
461	115	4
7682	115	4
12590	113	4
14704	113	4
17884	113	4
17885	115	4
2673	113	4
925	113	4
8499	112	4
3960	113	4
356	115	4
17886	115	4
17887	116	4
238	112	4
1974	116	4
17770	116	3
1906	116	4
44	112	4
13692	115	4
17888	113	4
382	112	4
6952	114	3
12185	112	4
2684	113	4
6347	113	4
17702	115	4
897	113	4
2355	113	4
6308	113	4
3252	115	4
17889	113	4
4160	116	4
2396	116	4
4750	115	4
12608	116	3
17809	112	4
3186	113	4
3377	116	4
1827	115	4
17890	113	4
1973	116	4
4891	112	4
1203	115	4
1081	113	4
16583	115	4
871	112	4
4181	113	4
109	113	4
17886	112	4
1534	115	4
2545	115	4
3792	115	4
6296	113	4
1911	115	4
13275	113	4
6363	113	4
17891	112	4
17892	116	3
17803	112	4
5228	115	4
17750	114	3
17893	113	4
17660	113	4
17894	116	3
2556	115	4
1662	115	4
16043	115	4
3640	113	4
4996	113	4
14883	113	4
3157	115	4
17895	113	4
98	114	4
13284	116	4
1343	116	3
17896	114	4
4957	116	4
13561	115	4
3383	115	4
40	116	3
5905	115	4
4064	112	4
1822	115	4
5913	112	4
5032	113	4
17897	112	4
1036	115	4
1073	113	4
17898	116	4
115	113	4
2045	116	4
831	112	4
1019	116	4
15422	113	4
6251	113	4
6346	112	4
5538	113	4
12689	115	4
130	113	4
1732	112	4
2461	115	4
556	113	4
17626	115	4
983	113	4
9281	115	4
3777	113	4
17899	113	4
17900	115	4
748	114	3
866	114	5
6052	112	4
17901	116	5
2636	114	4
17902	112	4
1107	114	4
472	112	4
17861	113	4
12689	113	4
7354	115	4
10876	115	4
3450	116	3
12239	115	4
437	113	4
11959	113	4
109	112	4
301	116	4
3034	115	4
226	113	4
4984	113	4
15378	113	4
17903	112	4
1732	113	4
1906	115	4
14430	112	4
17904	113	4
17905	113	4
658	113	4
17906	113	4
17907	117	3
866	117	3
12053	117	3
5228	117	3
6926	117	3
17908	117	4
9281	117	3
682	117	3
1107	117	3
1341	117	3
2704	117	4
4380	117	3
17909	117	3
1257	117	3
17910	117	4
1143	117	3
6652	119	4
6926	119	4
409	119	4
1260	119	4
17793	119	4
17779	119	4
17911	119	4
3213	119	4
1234	119	4
17747	119	4
17621	119	4
1377	119	4
14528	119	4
6965	119	4
866	119	4
6161	119	4
6854	119	4
13769	119	4
14988	119	4
17912	119	4
17660	119	4
1257	119	4
1732	119	4
6321	119	4
9820	119	4
98	119	4
4654	119	4
1016	119	4
973	118	0
17913	119	4
355	119	4
17322	119	4
5530	119	4
17914	119	4
461	119	4
14938	119	4
205	118	4
2467	119	4
182	123	4
17904	123	4
380	120	3
17621	120	2
6251	123	4
1675	123	4
3641	121	3
6310	123	4
67	123	4
130	121	3
3912	123	4
8942	121	3
3860	121	4
11608	122	1
505	123	4
716	122	1
17915	123	4
389	123	4
4890	122	3
66	121	3
15238	121	3
44	122	2
9310	123	4
4181	123	4
19	123	4
17916	123	4
9364	123	4
17631	123	4
3795	120	2
108	123	4
17917	123	4
17890	123	4
556	121	3
44	120	3
14828	123	4
658	123	4
15238	122	1
14704	123	4
17861	123	4
17918	123	4
388	123	4
409	123	4
17919	123	4
612	123	4
17634	123	4
357	123	4
372	123	4
17920	122	3
5181	123	4
2610	121	3
15259	123	4
2810	121	3
2355	123	4
17660	123	4
1220	128	4
17921	125	4
62	128	4
3484	128	4
5494	126	4
3450	128	4
17922	128	5
5626	128	4
2366	128	4
1769	128	4
118	125	2
301	128	4
1333	128	4
14123	128	4
2332	126	4
772	128	4
6321	124	2
1349	126	4
2520	128	4
1973	128	4
4613	128	4
409	128	4
2561	128	4
867	126	4
11984	128	4
2396	128	4
10935	128	5
2556	128	4
5786	128	4
40	127	4
13284	127	4
1393	128	4
2775	128	4
182	124	2
17923	128	4
17629	128	4
40	128	4
13284	128	4
1163	126	4
2102	128	4
13204	128	5
3672	126	4
17924	128	4
7201	128	4
98	126	4
1349	125	2
1708	128	4
17925	128	4
7802	128	4
7227	128	4
2864	128	4
7428	128	4
2575	128	4
461	128	4
1068	128	4
17725	128	4
1257	128	4
17926	128	4
3579	128	5
16058	128	4
5284	126	4
110	126	4
2564	128	4
11092	128	4
1801	128	4
12239	128	4
10239	126	4
13692	128	4
1438	128	4
17927	126	4
17888	126	4
2134	128	4
1782	164	4
1014	159	3
321	146	4
925	152	4
3252	163	4
67	144	3
2467	156	5
13392	162	4
4892	148	4
186	155	4
2299	141	4
3833	152	4
5228	163	4
67	152	4
17928	153	4
8585	156	4
901	153	4
867	161	4
1036	164	4
1203	158	4
17929	151	4
186	156	4
3725	143	3
17930	150	2
3983	146	4
3912	153	4
291	153	4
17685	145	4
17659	155	4
745	155	4
14828	154	4
355	158	4
5530	157	4
17322	156	4
1607	164	4
44	144	4
17900	162	4
2408	153	5
17931	146	4
2538	164	4
17932	154	4
98	158	4
5380	158	3
61	163	4
3872	145	4
98	132	3
5530	156	4
1922	163	4
17933	158	4
17869	158	3
4514	153	4
9793	159	4
1263	158	4
1223	164	4
6652	158	4
17934	158	4
8942	146	4
261	146	4
12166	155	4
2873	158	5
1769	164	4
110	160	3
17694	140	4
1438	156	4
279	164	4
17801	151	4
8585	158	4
108	153	4
4068	141	4
11654	152	4
2873	159	4
6235	154	4
17750	156	4
140	153	4
40	164	4
2610	144	4
507	145	4
866	161	4
1607	162	4
17935	161	4
3792	158	4
5530	164	4
3633	152	4
13274	151	3
897	152	4
320	150	2
409	157	3
7572	145	4
7201	161	4
17890	152	4
17936	156	4
4181	154	4
17937	145	4
11453	146	3
130	130	3
17938	158	3
1821	164	5
382	149	4
15238	147	3
17939	163	4
13284	163	4
17634	144	4
5025	158	4
13533	158	4
658	149	4
1053	161	4
3656	158	4
14704	154	4
17629	161	4
3833	158	4
17940	148	4
348	165	3
5315	160	4
3033	164	4
67	148	3
8076	158	4
10894	163	4
1343	162	4
1203	160	3
17891	151	3
15152	159	4
3790	145	4
3640	146	4
17941	143	3
17626	162	4
6652	156	4
372	153	4
15238	142	3
8144	150	3
6148	153	4
5479	162	4
17942	153	4
7099	146	4
553	153	4
320	151	3
292	154	4
7715	153	4
4574	161	4
348	132	3
11900	140	3
13533	157	4
1534	161	4
5538	152	4
409	159	4
17849	155	4
130	136	3
3214	158	4
7671	153	4
15238	157	3
13284	164	4
1147	157	4
556	153	4
17672	140	4
778	153	4
1437	159	3
866	162	4
17910	158	4
8633	159	4
130	133	3
17943	158	4
1396	152	4
17944	148	4
3157	162	4
2355	158	4
6652	157	3
353	152	4
17945	158	4
17809	146	4
1732	151	4
17946	153	4
8552	163	4
2252	160	4
5796	159	4
130	137	3
17750	159	4
17617	164	4
17750	157	4
17947	149	4
17948	152	4
867	158	4
16022	158	4
9370	154	4
409	158	4
8144	153	4
745	162	4
17685	141	4
7939	157	3
17949	162	4
269	158	4
15238	156	4
831	151	4
15771	155	4
1203	162	4
13353	158	4
2736	160	4
17631	153	4
13284	129	3
2366	162	4
2299	144	4
98	129	3
356	163	4
17891	148	3
17950	146	4
15317	150	3
4580	158	4
17951	166	2
3890	139	4
409	153	4
4181	152	4
8044	162	4
110	158	4
17827	160	3
170	130	4
6296	152	4
9004	152	4
5315	158	4
13431	129	3
109	163	4
17952	153	4
186	161	4
2476	156	5
986	153	4
128	134	3
7715	151	3
17953	148	4
11900	139	3
1657	164	4
1297	158	4
17954	141	3
5538	155	4
1422	157	3
461	158	4
487	148	3
5738	161	4
831	154	4
17955	144	4
98	165	2
17956	152	4
17957	129	2
2665	160	4
17958	146	4
3795	140	3
9310	154	4
103	160	4
9032	146	4
17959	146	4
17960	148	4
5138	147	3
88	150	3
5538	149	4
186	151	4
1201	157	4
17830	158	4
336	135	4
17725	164	4
7224	162	4
2907	158	4
17706	164	4
4654	162	4
16956	160	4
533	144	4
1343	161	4
1203	163	4
17656	144	4
1391	161	4
866	157	4
3230	161	4
17794	157	4
3790	144	4
5971	158	4
2436	163	4
4341	155	4
983	146	4
979	158	4
356	162	4
2684	154	4
4137	158	4
6321	162	4
141	158	3
7201	163	4
409	146	4
3912	146	4
1906	163	4
4596	160	3
5530	159	4
17321	158	4
17961	157	4
1607	161	4
[truncated: 998,000+ more rows]
