# Supplementary material for: Recommendation system in social networks with topical attention and probabilistic matrix factorization
Source: PLoS One. 2019 Oct 31;14(10):e0223967. doi: 10.1371/journal.pone.0223967 (PMC6822766; doi:10.1371/journal.pone.0223967)
Supplement: S1 Dataset — (ZIP) [file pone.0223967.s002.zip › CiaoDVD/trusts.txt]

8874	14430	1
6417	17660	1
4218	953	1
4218	3304	1
4218	3977	1
4218	2564	1
4218	11826	1
4218	1260	1
4218	17659	1
4218	1107	1
4218	17890	1
4218	4099	1
4218	4152	1
4218	9281	1
4218	2846	1
4218	18410	1
4218	9370	1
4218	23790	1
4218	6358	1
4218	409	1
4218	3912	1
4218	17994	1
4218	3770	1
4218	1732	1
4218	17861	1
4218	247	1
4218	14883	1
4218	18301	1
4218	18051	1
4218	6202	1
4218	8890	1
4218	8283	1
4218	13630	1
4218	3830	1
4218	18372	1
4218	67	1
4218	402	1
4218	6003	1
8661	18169	1
8661	2612	1
8661	3725	1
8661	2610	1
8661	1732	1
8661	44	1
8661	25336	1
8661	2299	1
8661	3640	1
733	957	1
733	2736	1
733	4574	1
733	1226	1
733	10569	1
733	4899	1
733	3802	1
733	4152	1
733	17198	1
733	6629	1
733	18184	1
733	18411	1
733	1107	1
733	409	1
733	1071	1
733	108	1
733	6347	1
733	16269	1
733	1675	1
733	3912	1
733	205	1
733	12445	1
733	17621	1
733	163	1
733	5914	1
733	4181	1
733	3777	1
733	831	1
733	17944	1
733	716	1
733	67	1
733	2673	1
733	6358	1
733	95	1
733	5538	1
733	17891	1
733	2612	1
733	6003	1
733	6343	1
733	556	1
733	2624	1
733	1036	1
733	2299	1
733	533	1
733	15238	1
733	461	1
733	1732	1
15238	4601	1
15238	1201	1
15238	35	1
15238	10683	1
15238	1349	1
15238	8076	1
15238	1251	1
15238	2832	1
15238	2846	1
15238	1107	1
15238	95	1
15238	316	1
15238	1732	1
15238	2673	1
15238	733	1
15238	966	1
15238	2618	1
15238	11569	1
15238	716	1
15238	461	1
15238	3640	1
15238	14430	1
15238	6335	1
15238	892	1
15238	2299	1
15238	549	1
15238	11984	1
15238	247	1
15238	2310	1
15238	18244	1
15238	17685	1
15238	5232	1
15238	2585	1
15238	18441	1
15238	21046	1
15238	2610	1
15238	44	1
1132	3825	1
1132	18256	1
1132	14923	1
1132	13287	1
977	7862	1
977	1675	1
977	1049	1
977	840	1
977	3640	1
29012	533	1
2323	1675	1
11338	14475	1
11338	19280	1
11338	4100	1
11338	4469	1
11338	6570	1
11338	461	1
11338	14109	1
11338	4026	1
11338	1166	1
11338	7829	1
11338	13275	1
11338	8076	1
11338	11484	1
11338	3795	1
11338	6343	1
11338	19020	1
11338	3640	1
11338	2299	1
11338	2673	1
11338	15422	1
3440	17743	1
3440	18039	1
3440	10894	1
3440	3912	1
3440	13275	1
3440	866	1
3440	9281	1
3440	1203	1
3440	3500	1
3440	8076	1
3440	1260	1
3440	1107	1
3440	1343	1
3440	1732	1
3440	5228	1
3440	17944	1
3440	2624	1
3440	4181	1
3440	44	1
3440	640	1
3440	3777	1
3440	20611	1
3440	6293	1
3440	6225	1
3440	17861	1
3440	18169	1
3440	3206	1
3440	6346	1
3440	17675	1
3440	3802	1
3440	461	1
3440	5538	1
3440	658	1
3440	14828	1
3440	556	1
3440	4971	1
3440	3814	1
3440	533	1
3440	3725	1
3440	3860	1
3440	11877	1
25350	6003	1
25350	3729	1
17826	3632	1
17826	852	1
17826	2600	1
17826	2612	1
17826	367	1
17826	18441	1
17826	2616	1
17826	427	1
17826	16938	1
17826	26186	1
17826	2155	1
17826	359	1
17826	5961	1
17826	7835	1
17826	9252	1
17826	9216	1
17826	8489	1
17826	8202	1
17826	3614	1
17826	3817	1
17826	11831	1
17826	461	1
17826	2581	1
17826	2157	1
17826	3795	1
17826	287	1
17826	11900	1
17826	44	1
17826	2610	1
17826	21873	1
22255	2299	1
12689	16710	1
12689	20252	1
12689	14475	1
12689	5350	1
12689	18255	1
12689	8646	1
12689	17771	1
12689	1662	1
12689	13204	1
12689	1906	1
12689	18046	1
12689	18364	1
12689	2070	1
12689	61	1
12689	3237	1
12689	2287	1
12689	200	1
12689	7901	1
12689	5470	1
12689	17764	1
12689	3484	1
12689	3792	1
12689	3524	1
12689	356	1
12689	3496	1
12689	1607	1
12689	19099	1
12689	794	1
12689	1781	1
12689	1127	1
12689	1827	1
12689	3252	1
12689	3558	1
12689	19190	1
12689	1732	1
12689	1768	1
12689	461	1
12689	18028	1
12689	13533	1
12689	17748	1
12689	13275	1
12689	1260	1
12689	1203	1
12689	17675	1
12689	1422	1
12689	3568	1
12689	2561	1
12689	1036	1
12689	4152	1
26227	13275	1
26227	3892	1
6147	24026	1
6147	259	1
6147	4063	1
3825	18343	1
3825	17754	1
3825	5228	1
3825	11092	1
3825	12239	1
3825	7085	1
3825	19825	1
3825	2319	1
3825	897	1
3825	12012	1
3825	17794	1
3825	7715	1
3825	17675	1
3825	12166	1
3825	18246	1
3825	1251	1
3825	1078	1
3825	1203	1
3825	3568	1
3825	7700	1
3825	12184	1
3825	6375	1
3825	2845	1
3825	4890	1
3825	2000	1
3825	5192	1
3825	978	1
3825	983	1
3825	18068	1
3825	108	1
3825	17982	1
3825	13365	1
3825	1498	1
3825	461	1
3825	17684	1
3825	11581	1
3825	1036	1
3825	979	1
3825	24035	1
3825	18483	1
3825	878	1
3825	1107	1
3825	16269	1
3825	17621	1
3825	15422	1
3825	289	1
3825	1732	1
3825	17899	1
3825	17891	1
3825	12513	1
3825	4181	1
3825	6003	1
3825	17944	1
3825	17660	1
3825	22251	1
3825	6347	1
3825	6310	1
3825	21562	1
3825	17897	1
3825	67	1
3825	14883	1
3825	163	1
3825	533	1
3825	3640	1
533	11984	1
533	18432	1
533	957	1
533	2385	1
533	13657	1
533	7082	1
533	2355	1
533	4514	1
533	1675	1
533	3186	1
533	18047	1
533	17881	1
533	17882	1
533	17893	1
533	388	1
533	4966	1
533	22238	1
533	831	1
533	497	1
533	18952	1
533	17944	1
533	21562	1
533	12590	1
533	17634	1
533	5254	1
533	18961	1
533	2299	1
533	626	1
533	14828	1
533	8178	1
533	137	1
533	14430	1
533	6251	1
533	4181	1
533	17621	1
533	3958	1
533	17886	1
533	892	1
533	163	1
533	11484	1
533	130	1
533	23055	1
533	3890	1
533	9231	1
533	17837	1
533	23	1
533	8283	1
533	3825	1
533	4064	1
533	5913	1
533	2581	1
533	22054	1
533	6213	1
533	12675	1
533	18623	1
533	3750	1
533	22015	1
533	29012	1
9187	5538	1
9187	3205	1
9187	15422	1
9187	226	1
9187	6328	1
9187	3894	1
9187	3969	1
9187	5058	1
9187	8178	1
9187	17966	1
9187	835	1
9187	4039	1
9187	15269	1
9187	9004	1
9187	14430	1
9187	4971	1
9187	12780	1
9187	556	1
9187	461	1
9187	18051	1
9187	4050	1
9187	2299	1
9187	14828	1
9187	11322	1
17886	3917	1
17886	4181	1
17886	461	1
17886	3183	1
17886	14828	1
17886	12445	1
17886	14883	1
17886	5138	1
17886	1732	1
17886	533	1
17886	17634	1
17886	22100	1
17886	8225	1
17886	626	1
17886	67	1
17886	6003	1
17886	226	1
17886	2610	1
17886	3795	1
17886	18090	1
17886	3750	1
17886	18051	1
17886	9231	1
17886	16122	1
17886	5232	1
17886	4971	1
17886	4064	1
17886	44	1
17886	556	1
17886	280	1
16995	27598	1
16995	5871	1
16995	3765	1
16995	2299	1
16995	5138	1
16995	3795	1
16995	2610	1
16995	18074	1
16995	8282	1
16995	849	1
27012	653	1
3640	18411	1
3640	9063	1
3640	18483	1
3640	4064	1
3640	17930	1
3640	6363	1
3640	2624	1
3640	17198	1
3640	17957	1
3640	3176	1
3640	3912	1
3640	15422	1
3640	3186	1
3640	13275	1
3640	11338	1
3640	17675	1
3640	17899	1
3640	5031	1
3640	409	1
3640	9365	1
3640	11484	1
3640	1675	1
3640	2845	1
3640	3908	1
3640	17944	1
3640	897	1
3640	983	1
3640	17705	1
3640	17660	1
3640	372	1
3640	17890	1
3640	388	1
3640	658	1
3640	9413	1
3640	15238	1
3640	901	1
3640	108	1
3640	9370	1
3640	17707	1
3640	3225	1
3640	320	1
3640	6358	1
3640	6343	1
3640	4181	1
3640	556	1
3640	17861	1
3640	3825	1
3640	163	1
3640	461	1
3640	17891	1
3640	2299	1
3640	5538	1
3640	14828	1
3640	6003	1
3640	1732	1
3640	67	1
18867	14447	1
18867	19869	1
18867	1257	1
18867	29967	1
18867	19378	1
18867	14475	1
18867	6629	1
18867	9445	1
18867	1498	1
18867	19710	1
18867	17782	1
18867	2366	1
18867	12166	1
18867	15771	1
18867	8076	1
18867	1002	1
18867	897	1
18867	1036	1
18867	17621	1
18867	1088	1
18867	13365	1
2299	1260	1
2299	17733	1
2299	2321	1
2299	4068	1
2299	897	1
2299	15422	1
2299	6343	1
2299	18411	1
2299	6251	1
2299	19130	1
2299	18483	1
2299	1107	1
2299	17621	1
2299	15238	1
2299	108	1
2299	12731	1
2299	1675	1
2299	5031	1
2299	461	1
2299	14572	1
2299	17944	1
2299	3912	1
2299	9370	1
2299	3186	1
2299	19000	1
2299	901	1
2299	4181	1
2299	556	1
2299	3225	1
2299	1732	1
2299	3640	1
2299	6003	1
2299	14828	1
17800	3640	1
17800	831	1
17800	3984	1
17800	7685	1
17800	17840	1
17800	6003	1
17800	17891	1
17800	67	1
17800	382	1
17800	2610	1
17800	5538	1
17800	17707	1
17800	554	1
17800	4046	1
17800	11352	1
17800	1732	1
17800	22138	1
17800	4064	1
7099	6425	1
7099	9626	1
7099	18813	1
7099	19230	1
7099	13431	1
7099	27210	1
7099	205	1
7099	5138	1
7099	12445	1
7099	3795	1
7099	3917	1
7099	44	1
7099	6213	1
7099	14883	1
7099	12675	1
7099	24395	1
7099	423	1
7099	318	1
7099	63	1
7099	22219	1
7099	14910	1
7099	5232	1
7099	2610	1
7099	67	1
7099	128	1
7099	338	1
7099	351	1
7099	21844	1
7099	24397	1
461	19177	1
461	1220	1
461	876	1
461	18388	1
461	20196	1
461	17922	1
461	19228	1
461	1827	1
461	772	1
461	804	1
461	2102	1
461	1343	1
461	4613	1
461	18622	1
461	5530	1
461	2038	1
461	11489	1
461	19277	1
461	5626	1
461	5350	1
461	11816	1
461	1902	1
461	7085	1
461	409	1
461	13692	1
461	20438	1
461	13734	1
461	2396	1
461	1333	1
461	2551	1
461	8646	1
461	1340	1
461	7830	1
461	16583	1
461	4957	1
461	356	1
461	7015	1
461	119	1
461	200	1
461	17558	1
461	3450	1
461	1929	1
461	2287	1
461	17823	1
461	7881	1
461	19262	1
461	2793	1
461	1769	1
461	4160	1
461	13170	1
461	3485	1
461	2030	1
461	17883	1
461	2109	1
461	7440	1
461	807	1
461	18364	1
461	562	1
461	12185	1
461	17706	1
461	2561	1
461	5733	1
461	5232	1
461	19782	1
461	1657	1
461	1708	1
461	13204	1
461	1887	1
461	13165	1
461	3584	1
461	11984	1
461	2556	1
461	3046	1
461	16058	1
461	3524	1
461	12863	1
461	1906	1
461	1607	1
461	1223	1
461	3484	1
461	5228	1
461	10343	1
461	1492	1
461	1203	1
461	1036	1
461	17750	1
461	1422	1
461	2070	1
461	14447	1
461	19099	1
461	3825	1
461	8076	1
461	4152	1
1107	6492	1
1107	2319	1
1107	3213	1
1107	7835	1
1107	2000	1
1107	18906	1
1107	682	1
1107	35	1
1107	15150	1
1107	1153	1
1107	1226	1
1107	19901	1
1107	12731	1
1107	748	1
1107	1175	1
1107	7802	1
1107	2198	1
1107	19217	1
1107	17754	1
1107	7958	1
1107	2078	1
1107	1437	1
1107	6754	1
1107	17863	1
1107	16155	1
1107	9793	1
1107	3710	1
1107	745	1
1107	17830	1
1107	4856	1
1107	1349	1
1107	9281	1
1107	18385	1
1107	18646	1
1107	17300	1
1107	1732	1
1107	17822	1
1107	18867	1
1107	15771	1
1107	1078	1
1107	7082	1
1107	2341	1
1107	1223	1
1107	10683	1
1107	17745	1
1107	5228	1
1107	19230	1
1107	3672	1
1107	18205	1
1107	5446	1
1107	2846	1
1107	8563	1
1107	8076	1
1107	17934	1
1107	2845	1
1107	1002	1
1107	1168	1
1107	3568	1
1107	98	1
1107	14771	1
1107	17841	1
1107	1035	1
1107	1036	1
1107	1088	1
1107	979	1
1107	897	1
1107	13365	1
1107	461	1
1107	17621	1
1107	409	1
553	1860	1
553	4848	1
553	1906	1
553	7201	1
553	1819	1
553	3033	1
553	3401	1
553	20211	1
553	3252	1
553	1822	1
553	1455	1
553	16583	1
553	2624	1
553	13284	1
553	18132	1
553	17771	1
553	18028	1
553	3500	1
553	1203	1
553	4440	1
553	13533	1
553	6629	1
553	1438	1
553	17723	1
553	2321	1
553	1921	1
553	6102	1
553	17866	1
553	6979	1
553	3833	1
553	17934	1
553	17890	1
553	17793	1
553	17792	1
553	9441	1
553	2319	1
553	20762	1
553	2366	1
553	5308	1
553	17754	1
553	4125	1
553	866	1
553	17782	1
553	17750	1
553	17794	1
553	8076	1
553	18810	1
553	3825	1
553	9281	1
553	161	1
553	3672	1
553	5002	1
553	6888	1
553	17744	1
553	7082	1
553	979	1
553	9063	1
553	556	1
553	1260	1
553	19442	1
553	1675	1
553	13444	1
553	14447	1
553	4890	1
553	12184	1
553	18411	1
553	3864	1
553	4152	1
553	17621	1
553	897	1
553	15771	1
553	1107	1
553	2696	1
553	7715	1
553	5538	1
553	19482	1
553	14673	1
553	1732	1
553	6321	1
553	13275	1
553	2000	1
553	18068	1
553	1498	1
553	5228	1
553	6251	1
553	9310	1
553	88	1
553	14704	1
553	3802	1
553	2299	1
553	4181	1
553	163	1
553	3183	1
553	3225	1
553	95	1
553	17660	1
134	553	1
134	13769	1
134	19365	1
134	18037	1
134	9855	1
134	1498	1
134	6259	1
134	170	1
134	6551	1
134	6251	1
134	205	1
1075	11984	1
1075	1657	1
1075	16583	1
1075	1036	1
1075	807	1
1075	3304	1
1075	3252	1
1075	5905	1
1075	18369	1
1075	953	1
1075	18009	1
1075	356	1
1075	1340	1
1075	1781	1
1075	13204	1
1075	17629	1
1075	1068	1
1075	7233	1
1075	20640	1
1075	1226	1
1075	17621	1
1075	294	1
25590	24855	1
25590	19242	1
26981	11324	1
26981	2299	1
26981	3884	1
26981	539	1
26981	382	1
26981	24945	1
26981	831	1
556	7131	1
556	2366	1
556	2355	1
556	19096	1
556	3309	1
556	13533	1
556	4125	1
556	19836	1
556	2846	1
556	12847	1
556	4308	1
556	8076	1
556	1088	1
556	3912	1
556	1437	1
556	1036	1
556	17040	1
556	5067	1
556	409	1
556	1675	1
556	901	1
556	17890	1
556	95	1
556	13275	1
556	897	1
556	4152	1
556	6328	1
556	19486	1
556	12445	1
556	7715	1
556	17660	1
556	4890	1
556	17675	1
556	17886	1
556	170	1
556	108	1
556	1732	1
556	461	1
556	733	1
556	2624	1
556	226	1
556	3777	1
556	3225	1
556	2299	1
161	18517	1
161	3954	1
161	14973	1
161	3854	1
161	23012	1
161	2610	1
161	7622	1
8622	4099	1
8622	12211	1
8622	558	1
8622	12012	1
8622	14673	1
8622	10399	1
8622	5214	1
8622	11974	1
8622	3239	1
8622	6153	1
8622	18174	1
8622	998	1
8622	2582	1
8622	18328	1
8622	7046	1
8622	2355	1
8622	22430	1
8622	6542	1
8622	19321	1
8622	8076	1
8622	3833	1
8622	6264	1
8622	10298	1
8622	19063	1
8622	1732	1
8622	17621	1
8622	11900	1
8622	630	1
8622	19442	1
8622	17660	1
8622	18403	1
8622	7715	1
8622	170	1
8622	2846	1
8622	19053	1
8622	1026	1
8622	6251	1
8622	380	1
8622	18411	1
8622	19074	1
8622	18056	1
8622	3971	1
8622	6343	1
8622	6543	1
8622	4181	1
8622	978	1
8622	4218	1
8622	3225	1
8622	3206	1
5061	3640	1
5061	11929	1
5061	18051	1
5061	2299	1
5061	382	1
5061	5150	1
5061	11984	1
5061	3725	1
5061	18761	1
3737	17944	1
3737	626	1
3737	3640	1
3737	2610	1
3737	18074	1
3737	2597	1
1438	9281	1
1438	19377	1
1438	3484	1
1438	2035	1
1438	3579	1
1438	2575	1
1438	14123	1
1438	17894	1
1438	5626	1
1438	4867	1
1438	7227	1
1438	804	1
1438	1782	1
1438	4856	1
1438	17887	1
1438	2396	1
1438	119	1
1438	13734	1
1438	18970	1
1438	17755	1
1438	1075	1
1438	14226	1
1438	17898	1
1438	17923	1
1438	3525	1
1438	13186	1
1438	1819	1
1438	1422	1
1438	17740	1
1438	4160	1
1438	3128	1
1438	4613	1
1438	771	1
1438	7830	1
1438	1906	1
1438	1522	1
1438	2540	1
1438	1769	1
1438	19476	1
1438	13692	1
1438	11984	1
1438	16583	1
1438	18214	1
1438	13284	1
1438	2556	1
1438	1068	1
1438	857	1
1438	5905	1
1438	14475	1
1438	3792	1
1438	16809	1
1438	17823	1
1438	18364	1
1438	3524	1
1438	1662	1
1438	13561	1
1438	2559	1
1438	17925	1
1438	1805	1
1438	18255	1
1438	17771	1
1438	3157	1
1438	18039	1
1438	17629	1
1438	3304	1
1438	1607	1
1438	7201	1
1438	807	1
1438	5228	1
1438	18028	1
1438	1844	1
1438	12239	1
1438	1361	1
1438	866	1
1438	17750	1
1732	16809	1
1732	1541	1
1732	1906	1
1732	20929	1
1732	18255	1
1732	4574	1
1732	3304	1
1732	4583	1
1732	18231	1
1732	733	1
1732	18039	1
1732	5380	1
1732	6321	1
1732	18028	1
1732	2812	1
1732	226	1
1732	957	1
1732	12239	1
1732	17750	1
1732	14475	1
1732	19099	1
1732	1361	1
1732	17745	1
1732	17748	1
1732	1422	1
1732	1260	1
1732	14447	1
1732	5228	1
1732	355	1
1732	17754	1
1732	3912	1
1732	8076	1
1732	1437	1
1732	1203	1
1732	1088	1
1732	12166	1
1732	8563	1
1732	2846	1
1732	4152	1
1732	9281	1
1732	2355	1
1732	13275	1
1732	170	1
1732	20294	1
1732	897	1
1732	409	1
1732	6003	1
3917	21304	1
3917	19044	1
3917	4136	1
3917	5080	1
3917	9242	1
3917	320	1
3917	22296	1
3917	6328	1
3917	22454	1
3917	2162	1
3917	17699	1
3917	17886	1
3917	6596	1
3917	163	1
3917	6343	1
3917	108	1
3917	461	1
3917	733	1
3917	7640	1
3917	901	1
3917	9054	1
3917	6293	1
3917	6003	1
3917	11569	1
3917	835	1
3917	19	1
3917	8225	1
3917	17707	1
7715	17748	1
7715	14475	1
7715	8051	1
7715	7167	1
7715	1197	1
7715	5300	1
7715	5002	1
7715	5308	1
7715	17782	1
7715	17750	1
7715	5133	1
7715	9855	1
7715	17798	1
7715	15507	1
7715	14447	1
7715	3825	1
7715	6613	1
7715	18037	1
7715	17849	1
7715	7082	1
7715	7829	1
7715	553	1
7715	2696	1
7715	11826	1
7715	15399	1
7715	2846	1
7715	17744	1
7715	18205	1
7715	10569	1
7715	3214	1
7715	17300	1
7715	978	1
7715	6321	1
7715	10683	1
7715	18789	1
7715	2322	1
7715	381	1
7715	17623	1
7715	6372	1
7715	17745	1
7715	17903	1
7715	19098	1
7715	1260	1
7715	8076	1
7715	14667	1
7715	11974	1
7715	294	1
7715	8563	1
7715	17944	1
7715	4890	1
7715	6543	1
7715	1088	1
7715	3863	1
7715	6264	1
7715	437	1
7715	1042	1
7715	18068	1
7715	17621	1
7715	11900	1
7715	1107	1
7715	1498	1
7715	9281	1
7715	2000	1
7715	409	1
7715	13365	1
7715	17891	1
7715	897	1
7715	9063	1
7715	12731	1
7715	13275	1
7715	6003	1
7715	5538	1
7715	461	1
7715	4181	1
7715	17660	1
7715	2355	1
7715	17890	1
7715	556	1
7715	2299	1
7715	1732	1
362	67	1
362	11753	1
362	2299	1
362	2624	1
362	44	1
362	45	1
362	316	1
362	205	1
362	18690	1
362	4961	1
362	21140	1
362	1732	1
362	9231	1
362	361	1
362	3722	1
362	849	1
362	464	1
362	150	1
23213	1498	1
23213	897	1
23213	12322	1
23213	19274	1
23213	15231	1
23213	13431	1
23213	18141	1
23213	8076	1
23213	22427	1
23213	5228	1
23213	19416	1
23213	1732	1
23213	461	1
23213	18064	1
23213	98	1
23213	13275	1
23213	2624	1
23213	1036	1
23213	979	1
23213	14673	1
23213	17659	1
23213	9063	1
23213	17890	1
23213	6264	1
23213	18354	1
23213	6623	1
23213	17660	1
23213	18814	1
23213	30281	1
23213	17649	1
23213	18031	1
23213	2299	1
23213	24749	1
23213	2488	1
23213	19442	1
23213	5255	1
23213	19156	1
23213	19547	1
23213	10683	1
23213	22510	1
23213	1147	1
23213	22363	1
23213	17822	1
23213	4899	1
23213	6629	1
23213	11656	1
23213	14704	1
23213	18573	1
23213	17798	1
23213	11581	1
23213	5538	1
23213	1107	1
23213	20763	1
23213	8614	1
23213	21082	1
23213	11628	1
23213	14430	1
23213	17312	1
14674	4971	1
14674	18051	1
14674	556	1
14674	226	1
14674	461	1
14674	4110	1
3892	40	1
3892	57	1
3892	3225	1
3892	1844	1
3892	7499	1
3892	17923	1
3892	17740	1
3892	2133	1
3892	19099	1
3892	17752	1
3892	19837	1
3892	19825	1
3892	2355	1
3892	557	1
3892	1043	1
3892	3029	1
3892	807	1
3892	2319	1
3892	4440	1
3892	14475	1
3892	5530	1
3892	1732	1
3892	18028	1
3892	1036	1
3892	17907	1
3892	2366	1
3892	4890	1
3892	17754	1
3892	23347	1
3892	19901	1
3892	20734	1
3892	320	1
3892	13275	1
3892	9251	1
3892	17643	1
3892	8970	1
3892	18064	1
3892	3186	1
3892	16467	1
3892	2673	1
3892	1396	1
3892	7707	1
3892	7715	1
3892	17700	1
3892	901	1
3892	18240	1
3892	372	1
3892	17704	1
3892	18159	1
3892	9310	1
3892	14704	1
3892	777	1
3892	25586	1
3892	647	1
3892	6213	1
3892	6347	1
3892	11324	1
3892	661	1
3892	2624	1
3892	5159	1
3892	18051	1
3892	3721	1
3892	107	1
3892	641	1
3892	3782	1
3892	427	1
3892	9004	1
3892	4014	1
3892	8225	1
3892	2610	1
3892	27028	1
3892	639	1
3892	2582	1
3892	533	1
3892	21087	1
3892	3714	1
3892	8115	1
3892	6003	1
29584	15737	1
29584	23313	1
29584	10549	1
29584	24270	1
29584	15689	1
29584	24105	1
5232	18401	1
5232	2124	1
5232	11092	1
5232	2575	1
5232	19277	1
5232	17883	1
5232	1929	1
5232	12239	1
5232	17923	1
5232	804	1
5232	1657	1
5232	2551	1
5232	1333	1
5232	3524	1
5232	807	1
5232	2000	1
5232	16583	1
5232	1607	1
5232	1824	1
5232	8646	1
5232	2038	1
5232	14226	1
5232	17799	1
5232	7563	1
5232	13204	1
5232	119	1
5232	17706	1
5232	1769	1
5232	1860	1
5232	10983	1
5232	1251	1
5232	1107	1
5232	4181	1
5232	3725	1
5232	461	1
5232	533	1
5232	1732	1
5232	14828	1
5232	6003	1
5232	2299	1
6235	7665	1
6235	390	1
6235	4895	1
6235	3986	1
6235	17932	1
6235	3185	1
6235	23793	1
6235	3725	1
6235	14883	1
6235	6343	1
6235	3640	1
6235	6003	1
6235	2673	1
6235	14579	1
6235	88	1
6235	17899	1
6235	2610	1
6235	9231	1
6235	2299	1
12731	20929	1
12731	1498	1
12731	22346	1
12731	18906	1
12731	4440	1
12731	1002	1
12731	18174	1
12731	1393	1
12731	10569	1
12731	557	1
12731	1226	1
12731	21067	1
12731	986	1
12731	130	1
12731	5002	1
12731	19548	1
12731	17944	1
12731	12166	1
12731	17300	1
12731	978	1
12731	9621	1
12731	3802	1
12731	2322	1
12731	2341	1
12731	18483	1
12731	20294	1
12731	716	1
12731	1107	1
12731	6623	1
12731	510	1
12731	1437	1
12731	98	1
12731	3225	1
12731	8579	1
12731	388	1
12731	979	1
12731	2000	1
12731	18065	1
12731	6328	1
12731	289	1
12731	1071	1
12731	897	1
12731	6309	1
12731	9370	1
12731	15422	1
12731	17660	1
12731	3176	1
12731	2299	1
12731	2845	1
12731	13365	1
12731	4181	1
12731	7715	1
12731	5538	1
13250	7665	1
13250	17929	1
13250	18230	1
13250	14828	1
13250	226	1
13250	5892	1
13250	6307	1
13250	18155	1
13250	88	1
9004	3190	1
9004	19061	1
9004	6343	1
9004	1675	1
9004	11272	1
9004	16262	1
9004	163	1
9004	17669	1
9004	9370	1
9004	831	1
9004	88	1
9004	14828	1
9004	6347	1
9004	21086	1
9004	63	1
9004	4143	1
9004	3896	1
9004	14540	1
9004	4890	1
9004	22100	1
9004	427	1
9004	8102	1
9004	18244	1
9004	8283	1
9004	7622	1
9004	14763	1
9004	18681	1
20555	22230	1
27497	6363	1
897	13734	1
897	2057	1
897	13136	1
897	13186	1
897	1333	1
897	18028	1
897	13637	1
897	11092	1
897	1522	1
897	20032	1
897	7057	1
897	18364	1
897	20929	1
897	5273	1
897	533	1
897	17789	1
897	1203	1
897	11874	1
897	3556	1
897	20906	1
897	2765	1
897	20446	1
897	807	1
897	2740	1
897	3322	1
897	7201	1
897	2000	1
897	10801	1
897	1160	1
897	2758	1
897	17945	1
897	17733	1
897	14447	1
897	2355	1
897	5029	1
897	19901	1
897	17873	1
897	3825	1
897	2366	1
897	19392	1
897	17793	1
897	17822	1
897	1512	1
897	1035	1
897	17744	1
897	26877	1
897	978	1
897	6321	1
897	17934	1
897	6422	1
897	7805	1
897	19098	1
897	12012	1
897	18184	1
897	1147	1
897	17621	1
897	17841	1
897	4890	1
897	15422	1
897	6003	1
897	3688	1
897	17198	1
897	13365	1
897	1498	1
897	1107	1
897	12731	1
897	5668	1
897	3912	1
897	3833	1
897	19486	1
897	17957	1
897	7715	1
897	13275	1
897	3186	1
897	461	1
897	9413	1
897	2845	1
897	3225	1
897	17707	1
897	17944	1
897	1732	1
897	14828	1
897	17660	1
897	3777	1
897	4181	1
897	17930	1
897	2299	1
897	6343	1
897	17675	1
897	11900	1
23608	2299	1
3897	3640	1
3897	8336	1
3897	487	1
3897	863	1
3897	15185	1
3897	2299	1
3897	25002	1
3897	3616	1
3897	7626	1
3897	16938	1
3897	414	1
3897	16959	1
3897	412	1
3897	535	1
3897	416	1
8894	7802	1
8894	8076	1
8894	23396	1
8894	18028	1
8894	19378	1
8894	4623	1
8894	7829	1
8894	3912	1
8894	18207	1
8894	14475	1
8894	4580	1
8894	17869	1
8894	9445	1
8894	17750	1
8894	1393	1
8894	13533	1
8894	461	1
8894	17621	1
18478	17637	1
18478	4233	1
18478	6542	1
18478	6552	1
18478	12211	1
18478	21984	1
18478	18437	1
18478	15445	1
18478	11985	1
18478	22406	1
18478	3971	1
18478	3619	1
18478	1498	1
18478	18396	1
18478	17899	1
18478	437	1
18478	840	1
18478	17174	1
18478	5538	1
18478	19490	1
2298	7201	1
2298	2561	1
2298	8076	1
2298	12239	1
2298	5347	1
2298	17629	1
2298	20056	1
2298	10283	1
2298	4440	1
2298	3525	1
2298	13275	1
2298	1561	1
2298	4700	1
2298	4308	1
2298	1675	1
2298	1732	1
24693	18301	1
27503	17946	1
27503	2157	1
863	12780	1
863	15172	1
863	19035	1
863	5789	1
863	18292	1
863	892	1
863	27372	1
863	2318	1
863	4068	1
863	7622	1
29025	574	1
738	3795	1
738	21592	1
738	23955	1
738	18313	1
738	920	1
738	1036	1
738	5538	1
738	18326	1
738	23103	1
738	161	1
738	3688	1
738	9281	1
738	25543	1
738	2000	1
738	19486	1
738	17198	1
738	388	1
738	6596	1
738	20621	1
738	19487	1
738	19324	1
738	979	1
738	8972	1
738	3971	1
738	67	1
738	3239	1
738	2165	1
738	17888	1
738	6306	1
738	4246	1
738	18072	1
738	2624	1
738	19488	1
738	170	1
738	12211	1
738	1675	1
738	9370	1
738	17899	1
738	6363	1
2618	5875	1
2618	17629	1
2618	8917	1
2618	60	1
2618	57	1
2618	7832	1
2618	18583	1
2618	18383	1
2618	23364	1
2618	7923	1
2618	10108	1
2618	12417	1
2618	3322	1
2618	10343	1
2618	17744	1
2618	7595	1
2618	17747	1
2618	7858	1
2618	6954	1
2618	6979	1
2618	17736	1
2618	17778	1
2618	18469	1
2618	807	1
2618	17723	1
2618	13536	1
2618	19804	1
2618	19378	1
2618	409	1
2618	16207	1
2618	4952	1
2618	4602	1
2618	196	1
2618	19631	1
2618	866	1
2618	10408	1
2618	12239	1
2618	2561	1
2618	8076	1
2618	1443	1
2618	5380	1
2618	14629	1
2618	6003	1
2618	658	1
2618	3618	1
2618	5870	1
2618	18156	1
2618	5538	1
2618	382	1
2618	3725	1
2618	533	1
2618	18090	1
2618	2310	1
2618	25330	1
2618	14828	1
2618	6343	1
2618	3640	1
2618	2673	1
2618	7622	1
2618	4083	1
2618	2612	1
2618	14898	1
2618	3954	1
2618	716	1
2618	554	1
7307	17764	1
7307	1764	1
7307	3496	1
7307	398	1
7307	3207	1
7307	1613	1
7307	12423	1
7307	19015	1
7307	8646	1
7307	5408	1
7307	17789	1
7307	24527	1
7307	1708	1
7307	18132	1
7307	1906	1
7307	3046	1
7307	13438	1
7307	19644	1
7307	13533	1
7307	20073	1
7307	17626	1
7307	10801	1
7307	4687	1
7307	1438	1
7307	2399	1
7307	10343	1
7307	17778	1
7307	2812	1
7307	17723	1
7307	18318	1
7307	18487	1
7307	7858	1
7307	2366	1
7307	4574	1
7307	19950	1
7307	20906	1
7307	19804	1
7307	2966	1
7307	10408	1
7307	18248	1
7307	1443	1
7307	957	1
7307	807	1
7307	17827	1
7307	2765	1
7307	5308	1
7307	14475	1
7307	19825	1
7307	18028	1
7307	6570	1
7307	1297	1
7307	18014	1
7307	5228	1
7307	19280	1
7307	4623	1
7307	13492	1
7307	19123	1
7307	5029	1
7307	1088	1
7307	6065	1
7307	17750	1
7307	17792	1
7307	17748	1
7307	15507	1
7307	22656	1
7307	13386	1
7307	21883	1
7307	20095	1
7307	4327	1
7307	2355	1
7307	19414	1
7307	461	1
17675	17621	1
17675	7319	1
17675	17750	1
17675	17300	1
17675	6003	1
17675	2000	1
17675	4890	1
17675	3825	1
17675	9281	1
17675	2355	1
17675	17660	1
17675	13275	1
17675	1732	1
17675	3205	1
17675	9063	1
17675	17899	1
17675	14828	1
17675	3802	1
17675	461	1
30116	1732	1
20294	8076	1
20294	9281	1
20294	4403	1
20294	18425	1
20294	26877	1
20294	19009	1
20294	18341	1
20294	22409	1
20294	1498	1
20294	9376	1
20294	2846	1
20294	20616	1
20294	2355	1
20294	12731	1
20294	17890	1
20294	1732	1
20294	2845	1
20294	21310	1
20294	6363	1
20294	6003	1
18206	4586	1
18206	18308	1
18206	7707	1
18206	27605	1
18206	17831	1
18206	11612	1
18206	23132	1
18206	9192	1
18206	24707	1
18206	11504	1
18206	2299	1
18206	19461	1
18206	25638	1
18206	25713	1
[truncated: 38,133 more rows]
